# Supplementary material for: Scalable continuous evolution for the generation of diverse enzyme variants encompassing promiscuous activities
Source: Nat Commun. 2020 Nov 6;11:5644. doi: 10.1038/s41467-020-19539-6 (PMC7648111; doi:10.1038/s41467-020-19539-6)
Supplement: Supplementary file 3 — Supplementary Data 2 [file 41467_2020_19539_MOESM3_ESM.xlsx]

## Sheet: Supplementary Table 6
Supplementary Data 2 | Primers used in Rix et al. 2020.
Primer number	Primer name	Primer sequence	Amplicon generated	Purpose of desired genetic construct	Relevant figure(s)
1	GR_Trp5-repair-fwd	GACTGTAAACATCGATTGCTCCAAAAAGGGACATAGCACACCGACAGACCTGAGTAATAT	TRP5 ORF deletion donor DNA	TRP5 ORF deletion	Figures 1+2, Supplementary figures 1+2
2	GR_Trp5-repair-rvs	CTATGTAGTTAAAAAGCTAAATAAAAGCGTTCCTTATCAGATATTACTCAGGTCTGTCGG
3	GR_ScTrp5-A-sgRNA-fwd	cgggtggcgaatgggactttTTTGAGCCTGATCCCACTAGgttttagagctagaaatagc	Cas9 w/ sgRNA targetting TRP5 ORF
4	GR_ScTrp5-A-sgRNA-rvs	gctatttctagctctaaaacCTAGTGGGATCAGGCTCAAAaaagtcccattcgccacccg
5	GR_TDH3p-fwd_GO:CA	cagggagctcCAGTTCGAGTTTATCATTATC	TDH3 promoter with overhangs for Gibson assembly with TmTrpB, ScTrp5, or ΔN-ScTrp5	Testing yeast Trp5 complementation with TmTrpB	Supplementary figures 1+2
6	GR_TDH3p-rev_GO:TmTrpB	agcctttcatTTTGTTTGTTTATGTGTGTTTATTC
7	GR_TDH3p-rev_GO:ScTrp5	gttctgacatTTTGTTTGTTTATGTGTGTTTATTC
8	GR_TDH3p-rev_GO:deltaNScTrp5	ATCTAATTGACATtttgtttgtttatgtgtgtttattc
9	GR_REV1p-fwd_GO:CA	cagggagctcgtgttgttatccgatacaaccgga	REV1 promoter with overhangs for Gibson assembly with TmTrpB, ScTrp5, or ΔN-ScTrp5
10	GR_REV1p-rev_GO:TmTrpB	AGCCTTTCATcgctggatatgcctagaaat
11	GR_REV1p-rev-GO:ScTrp5	GTTCTGACATcgctggatatgcctagaaat
12	GR_REV1p-rvs_GO:deltaNScTrp5	ATCTAATTGACATcgctggatatgcctagaaat
13	GR_RNR2p-fwd_GO:CA	cagggagctcagtcgaacaagaagcaggc	RNR2 promoter
14	GR-RNR2p-rvs_GO:AUG	CATatgggtaattggacaaataaatacgtgtattaagtttg
15	GR_ScTrp5-fwd_GO:TDH3p	AACAAACAAAATGTCAGAACAACTCAGACAAAC	ScTrp5 or ΔN-ScTrp5 with overhangs for Gibson assembly with TDH3 or REV1 promoters and ADH1 terminator
16	GR_ScTrp5-fwd_GO:REV1P	atatccagcgATGTCAGAACAACTCAGACAAAC
17	GR_ScTrp5-rvs_GO:ADH1term	aagaaattcgTTAGGCAGATGGGTCTTCTTCG
18	GR_deltaNScTrp5-fwd_GO:REV1p	atatccagcgATGTCAATTAGATTTGGGGACTTTGG
19	GR_deltaNScTrp5-fwd_GO:TDH3p	aacaaacaaaATGTCAATTAGATTTGGGGACTTTGG
20	GR_ScTrp5_I370V-fwd	AGCATTGTCAAGGTGCTCAAgtaTGGTTGAAGAGAGAAGATC	Parts for Gibson assembly of ΔN-ScTrp5VS
21	GR_ScTrp5_Q369-rvs	TTGAGCACCTTGACAATGCTC
22	GR_ScTrp5_T595S-fwd	GTGATGGTCAAGTCCATGATagcCATTCTGTTTCTGCTGGGTTAG
23	GR_ScTrp5_D594-rvs	ATCATGGACTTGACCATCAC
24	GR_TmTrpB-fwd_GO:TDH3p	aacaaacaaaATGAAAGGCTACTTCGGTCC	TmTrpB with overhangs for Gibson assembly with TDH3, REV1, or RNR2 promoters and ADH1 terminator
25	GR_TmTrpB-fwd_GO:REV1p	atatccagcgATGAAAGGCTACTTCGGTCC
26	GR_TmTrpB-rev_GO:ADH1term	aagaaattcgTCAGTGGTGGTGGTGGTG
27	GR-TmTriple-fwd_GO:RNR2p	ttatttgtccaattacccatATGAAAGGCTACTTCGGTCCG
28	GR_ADH1term-fwd_GO:TmTrpB	CCACCACTGAcgaatttcttatgatttatgatttttattattaaataag	CEN6/ARS4 plasmid backbone with overhangs for Gibson assembly with TDH3 or REV1 promoters and TmTrpB or ScTrp5
29	GR_ADH1term-fwd_GO:ScTrp5	ATCTGCCTAAcgaatttcttatgatttatgatttttattattaaataag
30	GR_CA-rev_GO:TDH3p	ataacaacacgagctccctgatgcgg
31	GR_CA-rev_GO:TDH3p	ACTCGAACTGgagctccctgatgcgg
32	GR_TmTrpB-fwd_GO:p2ORF10	taagctcatagacatgtaaaATGAAAGGCTACTTCGGTCC	TmTrpB with overhangs for Gibson assembly with p1 promoter p2ORF10 and downstream sequence	Integration of TmTrpB variants onto p1	Figure 1, Supplementary figure 1
33	GR_TmTrpB-rev_GO:p1ORF2	ctttcatataTCAGTGGTGGTGGTGGTG
34	GR_TmTrpB-Q90*-fwd	AAATCAATAACGCTATCGGCtAGGTTCTGCTGGCAAAAAAAATGGG	Parts for Gibson assembly of TmTrpB-Q90*
35	GR_TmTrpB-Q90*-rvs	GCCGATAGCGTTATTGATTTTATG
36	GR-p2ORF10-rvs	TTTACATGTCTATGAGCTTATCATATATTTC	p1 integration cassette backbone with overhangs for Gibson assembly with TmTrpB
37	GR_LEU2p-fwd_GO:TmTrpB	CCACCACTGAtatatgaaagtttttataataattataaaatgcacgttcc
38	GR-pET22b-LacO-rvs	atgtatatctccttcttaaagttaaac	pET22b backbone	Testing evolved TmTrpB variants in vitro	Figure 3, Supplementary figures 3-10
39	GR-pET22b-tT7	gatccggctgctaacaaag
40	GR-TmTrpB-fwd_GO:pET22b	ctagaaataattttgtttaactttaagaaggagatatacatATGAAAGGCTACTTCGG	TmTrpB with overhangs for Gibson assembly with pET22b vector
41	GR-6HIS-rvs_GO:pET22b	caactcagcttcctttcgggctttgttagcagccggatcTTAATGATGATGATGATGATG
