# Supplementary material for: Scalable continuous evolution for the generation of diverse enzyme variants encompassing promiscuous activities
Source: Nat Commun. 2020 Nov 6;11:5644. doi: 10.1038/s41467-020-19539-6 (PMC7648111; doi:10.1038/s41467-020-19539-6)
Supplement: Supplementary file 8 — Source Data [file 41467_2020_19539_MOESM8_ESM.zip]

Archive with 3 entries (3 files):
- Source Data/SourceData.xlsx
- Source Data/SupplementaryFig14a_alignment.fasta
- Source Data/SupplementaryFig14b_alignment.fasta
