# Supplementary material for: Scalable continuous evolution for the generation of diverse enzyme variants encompassing promiscuous activities
Source: Nat Commun. 2020 Nov 6;11:5644. doi: 10.1038/s41467-020-19539-6 (PMC7648111; doi:10.1038/s41467-020-19539-6)
Supplement: Supplementary file 8 — Source Data [file 41467_2020_19539_MOESM8_ESM.zip › Source Data/SourceData.xlsx]

## Sheet: Figure1_panelB
Culture	Culture Volume	Parent	Passage_Number	Day	Trp_Fraction_of_normal_concentration	Trp_Concentration(uM)
WT-003-1	3 mL	WT TmTrpB	1	0	0.1	37.2549
WT-003-1	3 mL	WT TmTrpB	2	2	0.1	37.2549
WT-003-1	3 mL	WT TmTrpB	3	4	0.0666667	24.8366
WT-003-1	3 mL	WT TmTrpB	4	6	0.05	18.6275
WT-003-1	3 mL	WT TmTrpB	5	8	0.04	14.902
WT-003-1	3 mL	WT TmTrpB	6	10	0.0333333	12.4183
WT-003-1	3 mL	WT TmTrpB	7	12	0.025	9.31373
WT-003-1	3 mL	WT TmTrpB	8	14	0.025	9.31373
WT-003-1	3 mL	WT TmTrpB	9	16	0.025	9.31373
WT-003-1	3 mL	WT TmTrpB	10	19	0.02	7.45098
WT-003-1	3 mL	WT TmTrpB	11	21	0.0166667	6.20915
WT-003-1	3 mL	WT TmTrpB	12	23	0.0166667	6.20915
WT-003-1	3 mL	WT TmTrpB	13	25	0.0125	4.65686
WT-003-1	3 mL	WT TmTrpB	14	27	0.0125	4.65686
WT-003-1	3 mL	WT TmTrpB	15	29	0.0125	4.65686
WT-003-1	3 mL	WT TmTrpB	16	32	0.0125	4.65686
WT-003-1	3 mL	WT TmTrpB	17	34	0.01	3.72549
WT-003-1	3 mL	WT TmTrpB	18	36	0.01	3.72549
WT-003-1	3 mL	WT TmTrpB	19	38	0	0
WT-100-1	100 mL	WT TmTrpB	1	0	0.1	37.2549
WT-100-1	100 mL	WT TmTrpB	2	2	0.05	18.6275
WT-100-1	100 mL	WT TmTrpB	3	4	0.05	18.6275
WT-100-1	100 mL	WT TmTrpB	4	6	0.05	18.6275
WT-100-1	100 mL	WT TmTrpB	5	8	0.04	14.902
WT-100-1	100 mL	WT TmTrpB	6	10	0.0333333	12.4183
WT-100-1	100 mL	WT TmTrpB	7	12	0.025	9.31373
WT-100-1	100 mL	WT TmTrpB	8	14	0.025	9.31373
WT-100-1	100 mL	WT TmTrpB	9	16	0.025	9.31373
WT-100-1	100 mL	WT TmTrpB	10	19	0.02	7.45098
WT-100-1	100 mL	WT TmTrpB	11	21	0.0166667	6.20915
WT-100-1	100 mL	WT TmTrpB	12	23	0.0166667	6.20915
WT-100-1	100 mL	WT TmTrpB	13	25	0.0166667	6.20915
WT-100-1	100 mL	WT TmTrpB	14	27	0.0166667	6.20915
WT-100-1	100 mL	WT TmTrpB	15	29	0.0166667	6.20915
WT-100-1	100 mL	WT TmTrpB	16	32	0.0166667	6.20915
WT-100-1	100 mL	WT TmTrpB	17	34	0.0125	4.65686
WT-100-1	100 mL	WT TmTrpB	18	36	0.01	3.72549
WT-100-1	100 mL	WT TmTrpB	19	38	0	0
WT-100-2	100 mL	WT TmTrpB	1	0	0.1	37.2549
WT-100-2	100 mL	WT TmTrpB	2	2	0.05	18.6275
WT-100-2	100 mL	WT TmTrpB	3	4	0.05	18.6275
WT-100-2	100 mL	WT TmTrpB	4	6	0.05	18.6275
WT-100-2	100 mL	WT TmTrpB	5	8	0.04	14.902
WT-100-2	100 mL	WT TmTrpB	6	10	0.0333333	12.4183
WT-100-2	100 mL	WT TmTrpB	7	12	0.025	9.31373
WT-100-2	100 mL	WT TmTrpB	8	14	0.025	9.31373
WT-100-2	100 mL	WT TmTrpB	9	16	0.025	9.31373
WT-100-2	100 mL	WT TmTrpB	10	19	0.02	7.45098
WT-100-2	100 mL	WT TmTrpB	11	21	0.0166667	6.20915
WT-100-2	100 mL	WT TmTrpB	12	23	0.0166667	6.20915
WT-100-2	100 mL	WT TmTrpB	13	25	0.0166667	6.20915
WT-100-2	100 mL	WT TmTrpB	14	27	0.0166667	6.20915
WT-100-2	100 mL	WT TmTrpB	15	29	0.0166667	6.20915
WT-100-2	100 mL	WT TmTrpB	16	32	0.0166667	6.20915
WT-100-2	100 mL	WT TmTrpB	17	34	0.0166667	6.20915
WT-100-2	100 mL	WT TmTrpB	18	36	0.0166667	6.20915
WT-100-2	100 mL	WT TmTrpB	19	38	0.0125	4.65686
WT-100-2	100 mL	WT TmTrpB	20	40	0	0
Tri-003-1	3 mL	TmTriple	1	0	0.1	37.2549
Tri-003-1	3 mL	TmTriple	2	2	0.1	37.2549
Tri-003-1	3 mL	TmTriple	3	4	0.0666667	24.8366
Tri-003-1	3 mL	TmTriple	4	6	0.0666667	24.8366
Tri-003-1	3 mL	TmTriple	5	8	0.0666667	24.8366
Tri-003-1	3 mL	TmTriple	6	10	0.05	18.6275
Tri-003-1	3 mL	TmTriple	7	12	0.0333333	12.4183
Tri-003-1	3 mL	TmTriple	8	14	0.0333333	12.4183
Tri-003-1	3 mL	TmTriple	9	16	0.0333333	12.4183
Tri-003-1	3 mL	TmTriple	10	19	0.025	9.31373
Tri-003-1	3 mL	TmTriple	11	21	0.02	7.45098
Tri-003-1	3 mL	TmTriple	12	23	0.02	7.45098
Tri-003-1	3 mL	TmTriple	13	25	0.0166667	6.20915
Tri-003-1	3 mL	TmTriple	14	27	0.0125	4.65686
Tri-003-1	3 mL	TmTriple	15	29	0.0125	4.65686
Tri-003-1	3 mL	TmTriple	16	32	0.0125	4.65686
Tri-003-1	3 mL	TmTriple	17	34	0.01	3.72549
Tri-003-1	3 mL	TmTriple	18	36	0.01	3.72549
Tri-003-1	3 mL	TmTriple	19	38	0	0
Tri-003-2	3 mL	TmTriple	1	0	0.1	37.2549
Tri-003-2	3 mL	TmTriple	2	2	0.1	37.2549
Tri-003-2	3 mL	TmTriple	3	4	0.0666667	24.8366
Tri-003-2	3 mL	TmTriple	4	6	0.0666667	24.8366
Tri-003-2	3 mL	TmTriple	5	8	0.0666667	24.8366
Tri-003-2	3 mL	TmTriple	6	10	0.05	18.6275
Tri-003-2	3 mL	TmTriple	7	12	0.0333333	12.4183
Tri-003-2	3 mL	TmTriple	8	14	0.0333333	12.4183
Tri-003-2	3 mL	TmTriple	9	16	0.0333333	12.4183
Tri-003-2	3 mL	TmTriple	10	19	0.025	9.31373
Tri-003-2	3 mL	TmTriple	11	21	0.02	7.45098
Tri-003-2	3 mL	TmTriple	12	23	0.02	7.45098
Tri-003-2	3 mL	TmTriple	13	25	0.0166667	6.20915
Tri-003-2	3 mL	TmTriple	14	27	0.0125	4.65686
Tri-003-2	3 mL	TmTriple	15	29	0.0125	4.65686
Tri-003-2	3 mL	TmTriple	16	32	0.0125	4.65686
Tri-003-2	3 mL	TmTriple	17	34	0.01	3.72549
Tri-003-2	3 mL	TmTriple	18	36	0.01	3.72549
Tri-003-2	3 mL	TmTriple	19	38	0	0
Tri-100-1	100 mL	TmTriple	1	0	0.1	37.2549
Tri-100-1	100 mL	TmTriple	2	2	0.0666667	24.8366
Tri-100-1	100 mL	TmTriple	3	4	0.0666667	24.8366
Tri-100-1	100 mL	TmTriple	4	6	0.05	18.6275
Tri-100-1	100 mL	TmTriple	5	8	0.05	18.6275
Tri-100-1	100 mL	TmTriple	6	10	0.05	18.6275
Tri-100-1	100 mL	TmTriple	7	12	0.0333333	12.4183
Tri-100-1	100 mL	TmTriple	8	14	0.025	9.31373
Tri-100-1	100 mL	TmTriple	9	16	0.02	7.45098
Tri-100-1	100 mL	TmTriple	10	19	0.0166667	6.20915
Tri-100-1	100 mL	TmTriple	11	21	0.0166667	6.20915
Tri-100-1	100 mL	TmTriple	12	23	0.0166667	6.20915
Tri-100-1	100 mL	TmTriple	13	25	0.0125	4.65686
Tri-100-1	100 mL	TmTriple	14	27	0.01	3.72549
Tri-100-1	100 mL	TmTriple	15	29	0	0
Tri-100-2	100 mL	TmTriple	1	0	0.1	37.2549
Tri-100-2	100 mL	TmTriple	2	2	0.0666667	24.8366
Tri-100-2	100 mL	TmTriple	3	4	0.0666667	24.8366
Tri-100-2	100 mL	TmTriple	4	6	0.05	18.6275
Tri-100-2	100 mL	TmTriple	5	8	0.0333333	12.4183
Tri-100-2	100 mL	TmTriple	6	10	0.0333333	12.4183
Tri-100-2	100 mL	TmTriple	7	12	0.0333333	12.4183
Tri-100-2	100 mL	TmTriple	8	15	0.025	9.31373
Tri-100-2	100 mL	TmTriple	9	17	0.02	7.45098
Tri-100-2	100 mL	TmTriple	10	19	0.0166667	6.20915
Tri-100-2	100 mL	TmTriple	11	21	0.0125	4.65686
Tri-100-2	100 mL	TmTriple	12	23	0.01	3.72549
Tri-100-2	100 mL	TmTriple	13	25	0	0
Tri-100-3	100 mL	TmTriple	1	0	0.1	37.2549
Tri-100-3	100 mL	TmTriple	2	2	0.05	18.6275
Tri-100-3	100 mL	TmTriple	3	4	0.05	18.6275
Tri-100-3	100 mL	TmTriple	4	6	0.05	18.6275
Tri-100-3	100 mL	TmTriple	5	9	0.0333333	12.4183
Tri-100-3	100 mL	TmTriple	6	11	0.025	9.31373
Tri-100-3	100 mL	TmTriple	7	13	0.02	7.45098
Tri-100-3	100 mL	TmTriple	8	15	0.0166667	6.20915
Tri-100-3	100 mL	TmTriple	9	17	0.0166667	6.20915
Tri-100-3	100 mL	TmTriple	10	19	0.0166667	6.20915
Tri-100-3	100 mL	TmTriple	11	22	0.0166667	6.20915
Tri-100-3	100 mL	TmTriple	12	24	0.0125	4.65686
Tri-100-3	100 mL	TmTriple	13	26	0.01	3.72549
Tri-100-3	100 mL	TmTriple	14	29	0	0
Tri-100-4	100 mL	TmTriple	1	0	0.1	37.2549
Tri-100-4	100 mL	TmTriple	2	2	0.05	18.6275
Tri-100-4	100 mL	TmTriple	3	4	0.05	18.6275
Tri-100-4	100 mL	TmTriple	4	6	0.05	18.6275
Tri-100-4	100 mL	TmTriple	5	9	0.0333333	12.4183
Tri-100-4	100 mL	TmTriple	6	11	0.025	9.31373
Tri-100-4	100 mL	TmTriple	7	13	0.02	7.45098
Tri-100-4	100 mL	TmTriple	8	15	0.0166667	6.20915
Tri-100-4	100 mL	TmTriple	9	17	0.0166667	6.20915
Tri-100-4	100 mL	TmTriple	10	19	0.0166667	6.20915
Tri-100-4	100 mL	TmTriple	11	22	0.0125	4.65686
Tri-100-4	100 mL	TmTriple	12	24	0.01	3.72549
Tri-100-4	100 mL	TmTriple	13	26	0	0
Q90*-003-1	3 mL	TmTripleQ90*	1	0	0.1	37.2549
Q90*-003-1	3 mL	TmTripleQ90*	2	2	0.1	37.2549
Q90*-003-1	3 mL	TmTripleQ90*	3	4	0.0666667	24.8366
Q90*-003-1	3 mL	TmTripleQ90*	4	6	0.05	18.6275
Q90*-003-1	3 mL	TmTripleQ90*	5	8	0.04	14.902
Q90*-003-1	3 mL	TmTripleQ90*	6	10	0.0333333	12.4183
Q90*-003-1	3 mL	TmTripleQ90*	7	12	0.025	9.31373
Q90*-003-1	3 mL	TmTripleQ90*	8	14	0.025	9.31373
Q90*-003-1	3 mL	TmTripleQ90*	9	16	0.025	9.31373
Q90*-003-1	3 mL	TmTripleQ90*	10	19	0.02	7.45098
Q90*-003-1	3 mL	TmTripleQ90*	11	21	0.0166667	6.20915
Q90*-003-1	3 mL	TmTripleQ90*	12	23	0.0166667	6.20915
Q90*-003-1	3 mL	TmTripleQ90*	13	25	0.0125	4.65686
Q90*-003-1	3 mL	TmTripleQ90*	14	27	0.0125	4.65686
Q90*-003-1	3 mL	TmTripleQ90*	15	29	0.0125	4.65686
Q90*-003-1	3 mL	TmTripleQ90*	16	32	0.0125	4.65686
Q90*-003-1	3 mL	TmTripleQ90*	17	34	0.01	3.72549
Q90*-003-1	3 mL	TmTripleQ90*	18	36	0.01	3.72549
Q90*-003-1	3 mL	TmTripleQ90*	19	38	0	0

## Sheet: Fig3_SupplementaryFigs8-9
	V0 (μM/s)	% yield Trp analog product
variant	indole	5-cyanoindole	6-cyanoindole	7-cyanoindole	5-bromoindole	6-bromoindole	7-bromoindole	5-methoxyindole	5-trifluoromethylindole	azulene
Sterile	-0.00660615	0	0	0	0	0	0.856512	0	0	0
Sterile	-0.0196838	0	0	0	0	0	0	0.398903	0	0
Empty	-0.0126838	0	0	0	0	0	2.31588	0.465516	0	0
Empty	-0.0173123	0	0	0	0	0	0.870385	2.48981	0	0
Empty	-0.0212344	0	0	0	0	0	1.92871	1.26364	0	0
Pf2B9	0.354451	6.51371	0	69.5129	15.0094	38.1091	85.2571	89.2663	0	22.2715
Pf2B9	0.334013	0	0	54.392	15.4794	38.7599	82.8601	89.6388	0	23.3828
Pf2B9	0.323867	6.49428	0	44.8763	15.612	39.3137	82.9796	90.8855	0	18.8193
Pf2B9	0.321696	7.28393	0	54.987	15.4365	36.1075	84.0773	86.1927	0	18.3509
TmAzul	0.661735	0	0	33.1448	19.961	21.6729	92.8847	86.7851	0	48.9732
TmAzul	0.654611	0.876269	0	32.7801	19.5769	20.0083	92.5778	88.2434	0	49.285
TmAzul	0.610529	0	0	35.5682	20.1721	19.2832	92.802	87.0241	0	48.4704
TmAzul	0.597709	0.869362	0	33.7519	18.7936	18.5271	92.8461	84.3083	0	45.8965
Tm9D8*	0.346505	0	0	59.4113	87.8069	84.4364	81.0422	98.8488	0	46.1017
Tm9D8*	0.312704	6.83339	0	56.6787	85.8402	79.128	80.8863	95.098	0	54.2851
Tm9D8*	0.295292	7.0453	1.00843	56.3947	85.8772	86.4074	82.1685	99.0128	0	55.5556
Tm9D8*	0.251471	5.82375	0	63.6851	83.383	83.9654	79.2957	93.9602	0	45.3784
TmTriple	0.262607	1.18007	0	16.2287	5.53857	1.66135	73.4211	62.0874	0	0
TmTriple	0.245144	1.01153	0	15.6479	4.76142	1.72633	76.0735	60.5449	0	0
TmTriple	0.243466	1.0881	0	14.9981	4.15859	1.57425	71.6339	62.9233	0	0
TmTriple	0.239547	0.990727	0	15.9209	4.97068	1.9054	77.4964	63.8158	0	0
WT-100-1-B	0.313352	0	0	10.3191	1.0621	1.41387	83.5351	47.4599	0	0
WT-100-1-C	0.0512741	0	0	10.0798	0.461652	0	66.7117	27.1955	0	0
WT-100-1-D	0.0169232	0	0	19.6927	1.87337	0	46.1605	17.9333	0	0
WT-100-1-E	0.00776703	0	0	0	0	0	1.12179	0.780253	0	0
WT-100-1-F	-0.0227554	0	0	1.06891	0	0.38548	3.51036	1.14917	0	0
WT-100-2-B	0.526492	24.3863	0.941531	87.9852	31.7629	18.9924	92.7536	79.6046	0	9.90726
WT-100-2-C	0.298941	2.62149	0	58.2757	3.33524	0.73206	89.5463	63.5285	0	0
WT-100-2-D	0.258045	1.65032	0	46.8445	4.32655	0.777023	83.8511	51.9424	0	0
WT-100-2-E	0.243733	10.7669	0.680599	75.1136	38.568	4.415	74.3476	62.0963	0	12.351
WT-100-2-F	-0.00584805	0	0	0	0	0	2.70809	1.35614	0	0
WT-100-2-G	-0.00889644	0	0	0	0	0	1.97526	0.623712	0	0
WT-100-2-H	-0.0118205	0	0	0.908889	0	0	0.932859	1.63812	0	0
WT-100-2-I	-0.0281138	0	0	0	0	0	2.04596	0.495407	0	0
WT-003-1-B	0.745543	13.8998	7.27293	43.6527	26.1848	7.88388	92.5136	98.2097	0	10.152
WT-003-1-C	0.710298	2.95051	0	11.7665	3.45207	2.71723	91.7576	56.2823	0	0
WT-003-1-A	0.591112	14.0031	1.14673	89.8641	37.9081	14.2301	92.7156	81.8112	0	14.5839
WT-003-1-A	0.5862	16.3666	0.975301	90.0972	35.6024	12.2212	90.7994	72.659	0	8.72078
WT-003-1-A	0.550917	12.925	8.2562	85.9479	32.8587	14.2584	91.5555	79.5169	0	10.9596
WT-003-1-A	0.500611	15.0309	17.9299	79.1613	32.0897	14.22	92.6594	82.68	0	4.77363
WT-003-1-D	0.521421	1.47361	0	11.8691	1.71231	1.42173	86.9513	46.0783	0	0
WT-003-1-E	0.0220417	0	0	0	0	0	0.842626	0	0	0
WT-003-1-F	-0.015359	0	0	0	0	0	0	0	0	0
WT-003-1-G	-0.0306998	0	0	0	0	0	1.85288	0	0	0
WT-003-1-H	-0.0357709	0	0	0	0	0	1.06164	0.484636	0	0
WT-003-1-I	-0.0495961	0	0	0	0	0	0.994896	1.10358	0	0
Q90*-003-1-C	1.08883	37.6322	2.03854	85.5178	81.3387	60.2655	92.8232	89.6213	0	16.5542
Q90*-003-1-D	0.541889	34.4542	0.881369	78.9192	96.1515	73.4344	90.0442	77.6765	0	12.6681
Q90*-003-1-E	0.329316	11.1975	0.667034	52.401	27.5564	30.088	84.4238	49.0094	0	10.2838
Q90*-003-1-A	0.256389	11.3826	3.55656	43.5562	29.7241	43.7238	89.4301	58.0374	0	8.79581
Q90*-003-1-A	0.24705	11.6389	3.10052	36.7992	20.6807	32.5609	85.4945	50.011	0	10.1426
Q90*-003-1-A	0.213668	8.83998	3.87661	47.6753	23.7328	35.116	87.2338	55.1068	0
Q90*-003-1-A	0.17234	10.0772	0.379436	43.7704	30.5563	34.2316	83.0238	52.2688	0	8.94075
Q90*-003-1-F	0.0884795	0	0	1.23345	0	5.78954	45.1193	12.7025	0	0
Q90*-003-1-G	0.00488303	0	0	2.94552	0	0.861699	33.6611	7.07449	0	0
Q90*-003-1-H	-0.00864561	0	0	0	0	0	0	0.418923	0	0
Tri-003-1-D	1.02726	33.4388	1.40682	91.559	64.3258	75.0384	92.591	98.6536	0	15.8919
Tri-003-1-E	0.288256	7.426	0.647417	69.0615	10.9843	5.28834	81.7007	42.4909	0	8.3942
Tri-003-1-F	0.130212	1.41897	0	43.1058	3.88366	0.822838	56.5435	41.3325	0	9.32104
Tri-003-1-G	0.126161	0.540379	0	13.6015	0.883622	0	39.8278	13.8958	0	0
Tri-003-1-H	0.00834559	0	0	0	0	0	1.44648	1.41618	0	0
Tri-003-1-I	-0.0852273	0	0	0.871313	0	0.423233	1.89279	2.2352	0	0
Tri-003-2-B	0.560392	9.59355	5.00347	56.9971	32.2981	3.59045	88.8365	96.3313	0	11.6639
Tri-003-2-C	0.28246	2.63627	0	22.1435	6.21811	1.70198	60.3602	32.1128	0	0
Tri-003-2-D	0.245591	6.1161	0	64.5665	10.6519	16.7084	76.8536	34.2371	0	4.26335
Tri-003-2-E	0.174683	9.84554	5.62778	69.7522	39.9085	3.16185	71.6167	55.8323	0	10.5296
Tri-100-1-B	1.53748	16.6008	6.16195	55.3211	61.812	8.59781	93.2363	97.4197	0	19.7097
Tri-100-1-C	0.88112	22.3977	6.28089	84.5973	51.0372	3.71372	93.0669	86.6471	0	11.254
Tri-100-1-D	0.260599	3.38777	0	30.5999	5.21947	1.40273	86.4089	45.6577	0	0
Tri-100-1-E	0.144107	0	0	2.98315	0	0	44.5312	12.9045	0	0
Tri-100-1-F	0.115991	0	0	4.33523	0	0.378205	10.7641	0.766163	0	0
Tri-100-1-G	0.0445433	0.792183	11.5288	15.6781	12.8637	9.96006	89.2354	57.2447	5.89902	11.1297
Tri-100-1-H	-0.00670483	0	0	0	0	0	1.31232	0.409612	0	0
Tri-100-2-C	0.474267	14.2019	2.5501	54.2335	29.2687	14.3621	91.7406	95.0117	0	9.61435
Tri-100-2-D	0.319779	9.162	0	44.7281	12.8101	15.8602	85.0835	58.1476	0	0
Tri-100-2-E	0.197302	3.93353	0	23.2417	6.08066	6.27981	75.359	37.0143	0	0
Tri-100-2-F	0.156365	2.21292	0	14.9369	2.09381	2.53662	70.4595	26.8895	0	0
Tri-100-2-A	0.161051	5.72425	0	24.6455	12.0324	7.35935	75.687	51.6486	0	0
Tri-100-2-A	0.150357	9.11523	0	26.6428	15.7021	4.76602	65.9518	47.159	0	0
Tri-100-2-A	0.133542	7.75041	0	24.8696	13.646	7.77257	76.6536	54.1217	0	0
Tri-100-2-A	0.103388	5.64028	0	22.5084	12.0154	6.13209	73.123		0	0
Tri-100-2-G	0.0146386	0.636497	0	3.26977	1.15471	1.02793	26.5185	5.5827	0	0
Tri-100-2-H	0.0111964	0	0	0	0	0	0	0.630891	0	0
Tri-100-2-I	-0.0322859	0	0	0	0	0	3.27953	0.913747	0	0
Tri-100-3-B	1.90258	5.05321	0.594254	67.7661	12.9714	2.51018	93.4294	99.1765	0	12.6621
Tri-100-3-C	1.76906	5.37669	8.78609	87.8748	17.4899	2.37209	93.0732	98.2102	0	4.77412
Tri-100-3-D	1.39403	3.31025	2.63812	67.8786	9.30151	3.39017	93.278	94.9229	0	10.9458
Tri-100-3-E	1.21636	2.10679	0	45.927	10.5845	1.71065	92.7858	58.5896	0	12.6015
Tri-100-3-F	0.664646	2.91303	0.972687	28.2354	2.57326	0.876907	85.6742	1.45106	0	0
Tri-100-4-D	0.719739	10.8923	4.5993	63.0593	19.7967	10.1248	87.0308	86.662	0	8.17644
Tri-100-4-E	0.521443	15.0624	5.20801	55.8274	23.5864	15.0747	89.4564	96.441	0	11.9042
Tri-100-4-F	0.509368	7.17591	4.30485	44.7996	9.86678	19.1788	92.4168	95.6156	0	15.2283
Tri-100-4-G	0.100696	0.726216	0	18.0894	0.823873	0.638777	39.2058	14.9972	0	0

## Sheet: SupplementaryFigure2_panelB
TrpB variant	media	growthRate
empty vector	SC -L	0.370258
empty vector	SC -L	0.374179
empty vector	SC -L	0.385599
empty vector	SC -L	0.388158
empty vector	SC -LW	0.0511036
empty vector	SC -LW	0.0568251
empty vector	SC -LW	0.0600655
empty vector	SC -LW	0.0728634
empty vector	SC -LW + 100 uM indole	0.060837
empty vector	SC -LW + 100 uM indole	0.0641813
empty vector	SC -LW + 100 uM indole	0.0683276
empty vector	SC -LW + 100 uM indole	0.0695355
TRP5	SC -L	0.319386
TRP5	SC -L	0.32987
TRP5	SC -L	0.339537
TRP5	SC -L	0.339896
TRP5	SC -L	0.341817
TRP5	SC -L	0.36069
TRP5	SC -L	0.36668
TRP5	SC -L	0.37428
TRP5	SC -L	0.377847
TRP5	SC -L	0.386977
TRP5	SC -L	0.387481
TRP5	SC -L	0.393218
TRP5	SC -L	0.393677
TRP5	SC -L + 100 uM indole	0.340872
TRP5	SC -L + 100 uM indole	0.342221
TRP5	SC -L + 100 uM indole	0.37196
TRP5	SC -L + 100 uM indole	0.373798
TRP5	SC -LW	0.337261
TRP5	SC -LW	0.358804
TRP5	SC -LW	0.361087
TRP5	SC -LW	0.36539
TRP5	SC -LW	0.370435
TRP5	SC -LW	0.372578
TRP5	SC -LW	0.378559
TRP5	SC -LW	0.381519
TRP5	SC -LW	0.382405
TRP5	SC -LW	0.390667
TRP5	SC -LW	0.407343
TRP5	SC -LW	0.408849
TRP5	SC -LW	0.412689
TRP5	SC -LW + 100 uM indole	0.349247
TRP5	SC -LW + 100 uM indole	0.356779
TRP5	SC -LW + 100 uM indole	0.358023
TRP5	SC -LW + 100 uM indole	0.359598
TRP5	SC -LW + 100 uM indole	0.364405
TRP5	SC -LW + 100 uM indole	0.365925
TRP5	SC -LW + 100 uM indole	0.366361
TRP5	SC -LW + 100 uM indole	0.370921
TRP5	SC -LW + 100 uM indole	0.372619
TRP5	SC -LW + 100 uM indole	0.380471
TRP5	SC -LW + 100 uM indole	0.388586
TRP5	SC -LW + 100 uM indole	0.39751
TRP5	SC -LW + 100 uM indole	0.427254
TmTrpB	SC -L	0.379338
TmTrpB	SC -L	0.386936
TmTrpB	SC -L	0.397823
TmTrpB	SC -L	0.443484
TmTrpB	SC -LW	0.0171708
TmTrpB	SC -LW	0.0250585
TmTrpB	SC -LW	0.0373549
TmTrpB	SC -LW	0.0821264
TmTrpB	SC -LW + 100 uM indole	0.0655757
TmTrpB	SC -LW + 100 uM indole	0.0677148
TmTrpB	SC -LW + 100 uM indole	0.0748587
TmTrpB	SC -LW + 100 uM indole	0.117842
TmTriple	SC -L	0.288478
TmTriple	SC -L	0.320095
TmTriple	SC -L	0.348549
TmTriple	SC -L	0.350706
TmTriple	SC -L	0.350869
TmTriple	SC -L	0.358415
TmTriple	SC -L	0.410876
TmTriple	SC -L	0.436958
TmTriple	SC -L + 100 uM indole	0.292593
TmTriple	SC -L + 100 uM indole	0.3573
TmTriple	SC -L + 100 uM indole	0.370637
TmTriple	SC -L + 100 uM indole	0.375177
TmTriple	SC -LW	0.0395031
TmTriple	SC -LW	0.0618269
TmTriple	SC -LW	0.0646693
TmTriple	SC -LW	0.0799384
TmTriple	SC -LW	0.091217
TmTriple	SC -LW	0.0912585
TmTriple	SC -LW	0.190272
TmTriple	SC -LW	0.226183
TmTriple	SC -LW + 100 uM indole	0.120142
TmTriple	SC -LW + 100 uM indole	0.120997
TmTriple	SC -LW + 100 uM indole	0.123515
TmTriple	SC -LW + 100 uM indole	0.132848
TmTriple	SC -LW + 100 uM indole	0.134047
TmTriple	SC -LW + 100 uM indole	0.148475
TmTriple	SC -LW + 100 uM indole	0.1586
TmTriple	SC -LW + 100 uM indole	0.162429
WT-100-1-A	SC -L	0.387993
WT-100-1-A	SC -L	0.418363
WT-100-1-A	SC -L	0.418739
WT-100-1-A	SC -L	0.43215
WT-100-1-A	SC -LW	0.0573451
WT-100-1-A	SC -LW	0.0685239
WT-100-1-A	SC -LW	0.0748981
WT-100-1-A	SC -LW	0.0754003
WT-100-1-A	SC -LW + 100 uM indole	0.169545
WT-100-1-A	SC -LW + 100 uM indole	0.188442
WT-100-1-A	SC -LW + 100 uM indole	0.21494
WT-100-1-A	SC -LW + 100 uM indole	0.223427
WT-003-1-A	SC -L	0.326397
WT-003-1-A	SC -L	0.356802
WT-003-1-A	SC -L	0.405536
WT-003-1-A	SC -L	0.408962
WT-003-1-A	SC -LW	0.0823745
WT-003-1-A	SC -LW	0.0948268
WT-003-1-A	SC -LW	0.0968997
WT-003-1-A	SC -LW	0.1055
WT-003-1-A	SC -LW + 100 uM indole	0.253044
WT-003-1-A	SC -LW + 100 uM indole	0.271418
WT-003-1-A	SC -LW + 100 uM indole	0.272186
WT-003-1-A	SC -LW + 100 uM indole	0.295036
Q90*-003-1-A	SC -L	0.326353
Q90*-003-1-A	SC -L	0.351912
Q90*-003-1-A	SC -L	0.354318
Q90*-003-1-A	SC -L	0.410291
Q90*-003-1-A	SC -L + 100 uM indole	0.37074
Q90*-003-1-A	SC -L + 100 uM indole	0.374173
Q90*-003-1-A	SC -L + 100 uM indole	0.379596
Q90*-003-1-A	SC -L + 100 uM indole	0.401537
Q90*-003-1-A	SC -LW	0.0567785
Q90*-003-1-A	SC -LW	0.0607044
Q90*-003-1-A	SC -LW	0.0640802
Q90*-003-1-A	SC -LW	0.0656044
Q90*-003-1-A	SC -LW + 100 uM indole	0.242413
Q90*-003-1-A	SC -LW + 100 uM indole	0.251162
Q90*-003-1-A	SC -LW + 100 uM indole	0.295861
Q90*-003-1-A	SC -LW + 100 uM indole	0.30353
Q90*-003-1-B	SC -L	0.380552
Q90*-003-1-B	SC -L	0.386786
Q90*-003-1-B	SC -L	0.390963
Q90*-003-1-B	SC -L	0.416633
Q90*-003-1-B	SC -LW	0.0390122
Q90*-003-1-B	SC -LW	0.0404559
Q90*-003-1-B	SC -LW	0.0985684
Q90*-003-1-B	SC -LW	0.0997863
Q90*-003-1-B	SC -LW + 100 uM indole	0.233274
Q90*-003-1-B	SC -LW + 100 uM indole	0.259695
Q90*-003-1-B	SC -LW + 100 uM indole	0.294846
Q90*-003-1-B	SC -LW + 100 uM indole	0.303974
Tri-003-1-A	SC -L	0.296461
Tri-003-1-A	SC -L	0.336839
Tri-003-1-A	SC -L	0.338697
Tri-003-1-A	SC -L	0.344599
Tri-003-1-A	SC -L + 100 uM indole	0.336684
Tri-003-1-A	SC -L + 100 uM indole	0.352904
Tri-003-1-A	SC -L + 100 uM indole	0.358522
Tri-003-1-A	SC -L + 100 uM indole	0.387815
Tri-003-1-A	SC -LW	0.0627694
Tri-003-1-A	SC -LW	0.07707
Tri-003-1-A	SC -LW	0.0807079
Tri-003-1-A	SC -LW	0.0932008
Tri-003-1-A	SC -LW + 100 uM indole	0.254037
Tri-003-1-A	SC -LW + 100 uM indole	0.255617
Tri-003-1-A	SC -LW + 100 uM indole	0.256238
Tri-003-1-A	SC -LW + 100 uM indole	0.26363
Tri-003-1-B	SC -L	0.386147
Tri-003-1-B	SC -L	0.388682
Tri-003-1-B	SC -L	0.427207
Tri-003-1-B	SC -L	0.446367
Tri-003-1-B	SC -LW	0.0874573
Tri-003-1-B	SC -LW	0.104259
Tri-003-1-B	SC -LW	0.111641
Tri-003-1-B	SC -LW	0.126357
Tri-003-1-B	SC -LW + 100 uM indole	0.191707
Tri-003-1-B	SC -LW + 100 uM indole	0.210892
Tri-003-1-B	SC -LW + 100 uM indole	0.211475
Tri-003-1-B	SC -LW + 100 uM indole	0.222353
Tri-003-2-A	SC -L	0.345344
Tri-003-2-A	SC -L	0.34882
Tri-003-2-A	SC -L	0.416154
Tri-003-2-A	SC -L	0.426653
Tri-003-2-A	SC -LW	0.0495443
Tri-003-2-A	SC -LW	0.055863
Tri-003-2-A	SC -LW	0.0682357
Tri-003-2-A	SC -LW	0.152782
Tri-003-2-A	SC -LW + 100 uM indole	0.235991
Tri-003-2-A	SC -LW + 100 uM indole	0.246731
Tri-003-2-A	SC -LW + 100 uM indole	0.258988
Tri-003-2-A	SC -LW + 100 uM indole	0.26064
Tri-100-1-A	SC -L	0.33099
Tri-100-1-A	SC -L	0.336763
Tri-100-1-A	SC -L	0.344494
Tri-100-1-A	SC -L	0.378125
Tri-100-1-A	SC -LW	0.0426702
Tri-100-1-A	SC -LW	0.0590383
Tri-100-1-A	SC -LW	0.178918
Tri-100-1-A	SC -LW	0.185567
Tri-100-1-A	SC -LW + 100 uM indole	0.253799
Tri-100-1-A	SC -LW + 100 uM indole	0.276274
Tri-100-1-A	SC -LW + 100 uM indole	0.287722
Tri-100-1-A	SC -LW + 100 uM indole	0.289557
Tri-100-2-A	SC -L	0.330042
Tri-100-2-A	SC -L	0.371376
Tri-100-2-A	SC -L	0.439824
Tri-100-2-A	SC -L	0.472791
Tri-100-2-A	SC -L + 100 uM indole	0.370839
Tri-100-2-A	SC -L + 100 uM indole	0.410366
Tri-100-2-A	SC -L + 100 uM indole	0.43696
Tri-100-2-A	SC -L + 100 uM indole	0.466776
Tri-100-2-A	SC -LW	0.0512075
Tri-100-2-A	SC -LW	0.0713337
Tri-100-2-A	SC -LW	0.0820492
Tri-100-2-A	SC -LW	0.11403
Tri-100-2-A	SC -LW + 100 uM indole	0.255081
Tri-100-2-A	SC -LW + 100 uM indole	0.255139
Tri-100-2-A	SC -LW + 100 uM indole	0.275324
Tri-100-2-A	SC -LW + 100 uM indole	0.293373
Tri-100-2-B	SC -L	0.342693
Tri-100-2-B	SC -L	0.354528
Tri-100-2-B	SC -L	0.435378
Tri-100-2-B	SC -L	0.446801
Tri-100-2-B	SC -LW	0.0460016
Tri-100-2-B	SC -LW	0.0715469
Tri-100-2-B	SC -LW	0.158487
Tri-100-2-B	SC -LW	0.159475
Tri-100-2-B	SC -LW + 100 uM indole	0.106805
Tri-100-2-B	SC -LW + 100 uM indole	0.112807
Tri-100-2-B	SC -LW + 100 uM indole	0.177243
Tri-100-2-B	SC -LW + 100 uM indole	0.21474
Tri-100-3-A	SC -L	0.352047
Tri-100-3-A	SC -L	0.358806
Tri-100-3-A	SC -L	0.379591
Tri-100-3-A	SC -L	0.401661
Tri-100-3-A	SC -LW	0.0338055
Tri-100-3-A	SC -LW	0.047404
Tri-100-3-A	SC -LW	0.0679982
Tri-100-3-A	SC -LW	0.0691136
Tri-100-3-A	SC -LW + 100 uM indole	0.249909
Tri-100-3-A	SC -LW + 100 uM indole	0.262136
Tri-100-3-A	SC -LW + 100 uM indole	0.279628
Tri-100-3-A	SC -LW + 100 uM indole	0.302726
Tri-100-4-A	SC -L	0.326107
Tri-100-4-A	SC -L	0.345708
Tri-100-4-A	SC -L	0.384742
Tri-100-4-A	SC -L	0.421361
Tri-100-4-A	SC -L + 100 uM indole	0.366344
Tri-100-4-A	SC -L + 100 uM indole	0.378775
Tri-100-4-A	SC -L + 100 uM indole	0.393036
Tri-100-4-A	SC -L + 100 uM indole	0.40381
Tri-100-4-A	SC -LW	0.0610927
Tri-100-4-A	SC -LW	0.0647487
Tri-100-4-A	SC -LW	0.0767661
Tri-100-4-A	SC -LW	0.0786195
Tri-100-4-A	SC -LW + 100 uM indole	0.252923
Tri-100-4-A	SC -LW + 100 uM indole	0.256008
Tri-100-4-A	SC -LW + 100 uM indole	0.259818
Tri-100-4-A	SC -LW + 100 uM indole	0.27361
Tri-100-4-B	SC -L	0.373563
Tri-100-4-B	SC -L	0.378627
Tri-100-4-B	SC -L	0.38759
Tri-100-4-B	SC -L	0.426246
Tri-100-4-B	SC -LW	0.075117
Tri-100-4-B	SC -LW	0.0775297
Tri-100-4-B	SC -LW	0.121358
Tri-100-4-B	SC -LW	0.15639
Tri-100-4-B	SC -LW + 100 uM indole	0.212098
Tri-100-4-B	SC -LW + 100 uM indole	0.235594
Tri-100-4-B	SC -LW + 100 uM indole	0.279116
Tri-100-4-B	SC -LW + 100 uM indole	0.291232
Tri-100-4-C	SC -L	0.331432
Tri-100-4-C	SC -L	0.34707
Tri-100-4-C	SC -L	0.350955
Tri-100-4-C	SC -L	0.434663
Tri-100-4-C	SC -L + 100 uM indole	0.342801
Tri-100-4-C	SC -L + 100 uM indole	0.37541
Tri-100-4-C	SC -L + 100 uM indole	0.387228
Tri-100-4-C	SC -L + 100 uM indole	0.393779
Tri-100-4-C	SC -LW	0.058412
Tri-100-4-C	SC -LW	0.0684701
Tri-100-4-C	SC -LW	0.0763192
Tri-100-4-C	SC -LW	0.0766646
Tri-100-4-C	SC -LW + 100 uM indole	0.149826
Tri-100-4-C	SC -LW + 100 uM indole	0.152258
Tri-100-4-C	SC -LW + 100 uM indole	0.154201
Tri-100-4-C	SC -LW + 100 uM indole	0.16474
WT-100-2-A	SC -L	0.372213
WT-100-2-A	SC -L	0.387015
WT-100-2-A	SC -L	0.39302
WT-100-2-A	SC -L	0.398511
WT-100-2-A	SC -LW	0.0434416
WT-100-2-A	SC -LW	0.0674163
WT-100-2-A	SC -LW	0.0778277
WT-100-2-A	SC -LW	0.105114
WT-100-2-A	SC -LW + 100 uM indole	0.0721358
WT-100-2-A	SC -LW + 100 uM indole	0.0961284
WT-100-2-A	SC -LW + 100 uM indole	0.103354
WT-100-2-A	SC -LW + 100 uM indole	0.1599
Tri-003-1-C	SC -L	0.339833
Tri-003-1-C	SC -L	0.346633
Tri-003-1-C	SC -L	0.395849
Tri-003-1-C	SC -L	0.407708
Tri-003-1-C	SC -LW	0.0391997
Tri-003-1-C	SC -LW	0.0544649
Tri-003-1-C	SC -LW	0.0647502
Tri-003-1-C	SC -LW	0.0727019
Tri-003-1-C	SC -LW + 100 uM indole	0.0527413
Tri-003-1-C	SC -LW + 100 uM indole	0.0599055
Tri-003-1-C	SC -LW + 100 uM indole	0.0761098
Tri-003-1-C	SC -LW + 100 uM indole	0.0896716

## Sheet: SupplementaryFigure2_panelC
TrpB variant	media	growthRate
s	SC -LW	0.0255276
s	SC -LW	0.0314071
s	SC -LW + 100 uM indole	0.242801
s	SC -LW + 100 uM indole	0.240668
s	SC -LW + 200 uM indole	0.335943
s	SC -LW + 200 uM indole	0.338787
s	SC -LW + 400 uM indole	0.42374
s	SC -LW + 400 uM indole	0.476278
s	SC -LW + 800 uM indole	0.42262
s	SC -LW + 800 uM indole	0.420912
s	SC -L	0.815508
s	SC -L	0.82423
t	SC -LW	0.0309087
t	SC -LW	0.0689069
t	SC -LW + 100 uM indole	0.288546
t	SC -LW + 100 uM indole	0.291822
t	SC -LW + 200 uM indole	0.417746
t	SC -LW + 200 uM indole	0.416481
t	SC -LW + 400 uM indole	0.577088
t	SC -LW + 400 uM indole	0.613706
t	SC -LW + 800 uM indole	0.530684
t	SC -LW + 800 uM indole	0.541094
t	SC -L	0.723246
t	SC -L	0.784153
u	SC -LW	0.0614155
u	SC -LW	0.135882
u	SC -LW + 100 uM indole	0.231558
u	SC -LW + 100 uM indole	0.241511
u	SC -LW + 200 uM indole	0.351095
u	SC -LW + 200 uM indole	0.357418
u	SC -LW + 400 uM indole	0.474885
u	SC -LW + 400 uM indole	0.479292
u	SC -LW + 800 uM indole	0.455318
u	SC -LW + 800 uM indole	0.452001
u	SC -L	0.727187
u	SC -L	0.78406
v	SC -LW	0.0343279
v	SC -LW	0.15503
v	SC -LW + 100 uM indole	0.235594
v	SC -LW + 100 uM indole	0.253775
v	SC -LW + 200 uM indole	0.3583
v	SC -LW + 200 uM indole	0.368736
v	SC -LW + 400 uM indole	0.531607
v	SC -LW + 400 uM indole	0.510314
v	SC -LW + 800 uM indole	0.479959
v	SC -LW + 800 uM indole	0.429584
v	SC -L	0.718031
v	SC -L	0.742249
w	SC -LW	0.0735145
w	SC -LW	0.145789
w	SC -LW + 100 uM indole	0.20968
w	SC -LW + 100 uM indole	0.216075
w	SC -LW + 200 uM indole	0.281042
w	SC -LW + 200 uM indole	0.319599
w	SC -LW + 400 uM indole	0.35015
w	SC -LW + 400 uM indole	0.37433
w	SC -LW + 800 uM indole	0.374649
w	SC -LW + 800 uM indole	0.358611
w	SC -L	0.712523
w	SC -L	0.721428
x	SC -LW	0.1329
x	SC -LW	0.171656
x	SC -LW + 100 uM indole	0.237493
x	SC -LW + 100 uM indole	0.240064
x	SC -LW + 200 uM indole	0.355347
x	SC -LW + 200 uM indole	0.383103
x	SC -LW + 400 uM indole	0.467328
x	SC -LW + 400 uM indole	0.509254
x	SC -LW + 800 uM indole	0.448561
x	SC -LW + 800 uM indole	0.432023
x	SC -L	0.651256
x	SC -L	0.690466
sterile	SC -LW	0.0368397
sterile	SC -LW	0.0423139
sterile	SC -LW + 100 uM indole	0.0734732
sterile	SC -LW + 100 uM indole	0.0442906
sterile	SC -LW + 200 uM indole	0.0893214
sterile	SC -LW + 200 uM indole	0.0785545
sterile	SC -LW + 400 uM indole	0.0912782
sterile	SC -LW + 400 uM indole	0.071849
sterile	SC -LW + 800 uM indole	0.130452
sterile	SC -LW + 800 uM indole	0.112184
sterile	SC -L	0.0371334
sterile	SC -L	0.0387032

## Sheet: SupplementaryFigure2_panelD
TrpB variant	media	growthRate
empty vector	SC -L	0.370651
empty vector	SC -L	0.376995
empty vector	SC -L	0.426363
empty vector	SC -L	0.447803
empty vector	SC -LW	0.0136457
empty vector	SC -LW	0.0158843
empty vector	SC -LW	0.0233269
empty vector	SC -LW	0.0313138
empty vector	SC -LW + 400 uM indole	0.0136047
empty vector	SC -LW + 400 uM indole	0.0180482
empty vector	SC -LW + 400 uM indole	0.019595
empty vector	SC -LW + 400 uM indole	0.0248669
TRP5	SC -L	0.301821
TRP5	SC -L	0.309286
TRP5	SC -L	0.344569
TRP5	SC -L	0.366532
TRP5	SC -LW	0.286877
TRP5	SC -LW	0.323938
TRP5	SC -LW	0.339274
TRP5	SC -LW	0.380588
TRP5	SC -LW + 400 uM indole	0.235971
TRP5	SC -LW + 400 uM indole	0.247757
TRP5	SC -LW + 400 uM indole	0.320494
TRP5	SC -LW + 400 uM indole	0.326931
TmTrpB	SC -L	0.396129
TmTrpB	SC -L	0.453155
TmTrpB	SC -L	0.45322
TmTrpB	SC -L	0.500735
TmTrpB	SC -LW	0.0110806
TmTrpB	SC -LW	0.0132355
TmTrpB	SC -LW	0.016365
TmTrpB	SC -LW	0.0250961
TmTrpB	SC -LW + 400 uM indole	0.0115767
TmTrpB	SC -LW + 400 uM indole	0.0172165
TmTrpB	SC -LW + 400 uM indole	0.02063
TmTrpB	SC -LW + 400 uM indole	0.0270511
TmTriple	SC -L	0.356569
TmTriple	SC -L	0.368934
TmTriple	SC -L	0.40179
TmTriple	SC -L	0.406489
TmTriple	SC -LW	0.0122635
TmTriple	SC -LW	0.0185734
TmTriple	SC -LW	0.0191078
TmTriple	SC -LW	0.0209581
TmTriple	SC -LW + 400 uM indole	0.121291
TmTriple	SC -LW + 400 uM indole	0.125163
TmTriple	SC -LW + 400 uM indole	0.130653
TmTriple	SC -LW + 400 uM indole	0.140486
WT-100-1-A	SC -L	0.330024
WT-100-1-A	SC -L	0.413222
WT-100-1-A	SC -L	0.419143
WT-100-1-A	SC -L	0.425165
WT-100-1-A	SC -LW	0.0236819
WT-100-1-A	SC -LW	0.0330531
WT-100-1-A	SC -LW	0.0393229
WT-100-1-A	SC -LW	0.0414029
WT-100-1-A	SC -LW + 400 uM indole	0.197478
WT-100-1-A	SC -LW + 400 uM indole	0.276645
WT-100-1-A	SC -LW + 400 uM indole	0.320754
WT-100-1-A	SC -LW + 400 uM indole	0.347469
WT-003-1-A	SC -L	0.380237
WT-003-1-A	SC -L	0.38913
WT-003-1-A	SC -L	0.416727
WT-003-1-A	SC -L	0.417885
WT-003-1-A	SC -LW	0.0247305
WT-003-1-A	SC -LW	0.0340121
WT-003-1-A	SC -LW	0.0372824
WT-003-1-A	SC -LW	0.042368
WT-003-1-A	SC -LW + 400 uM indole	0.290427
WT-003-1-A	SC -LW + 400 uM indole	0.290788
WT-003-1-A	SC -LW + 400 uM indole	0.300431
WT-003-1-A	SC -LW + 400 uM indole	0.336384
Q90*-003-1-A	SC -L	0.369464
Q90*-003-1-A	SC -L	0.400713
Q90*-003-1-A	SC -L	0.407591
Q90*-003-1-A	SC -L	0.413658
Q90*-003-1-A	SC -LW	0.0424851
Q90*-003-1-A	SC -LW	0.0449564
Q90*-003-1-A	SC -LW	0.0455234
Q90*-003-1-A	SC -LW	0.0472543
Q90*-003-1-A	SC -LW + 400 uM indole	0.345393
Q90*-003-1-A	SC -LW + 400 uM indole	0.358899
Q90*-003-1-A	SC -LW + 400 uM indole	0.36794
Q90*-003-1-A	SC -LW + 400 uM indole	0.380388
Q90*-003-1-B	SC -L	0.391663
Q90*-003-1-B	SC -L	0.409429
Q90*-003-1-B	SC -L	0.431474
Q90*-003-1-B	SC -L	0.432826
Q90*-003-1-B	SC -LW	0.0393408
Q90*-003-1-B	SC -LW	0.0747992
Q90*-003-1-B	SC -LW	0.0870571
Q90*-003-1-B	SC -LW	0.0918509
Q90*-003-1-B	SC -LW + 400 uM indole	0.291822
Q90*-003-1-B	SC -LW + 400 uM indole	0.33641
Q90*-003-1-B	SC -LW + 400 uM indole	0.343909
Q90*-003-1-B	SC -LW + 400 uM indole	0.367975
Tri-003-1-A	SC -L	0.340434
Tri-003-1-A	SC -L	0.366386
Tri-003-1-A	SC -L	0.375052
Tri-003-1-A	SC -L	0.379608
Tri-003-1-A	SC -LW	0.025042
Tri-003-1-A	SC -LW	0.0277739
Tri-003-1-A	SC -LW	0.0304057
Tri-003-1-A	SC -LW	0.0465367
Tri-003-1-A	SC -LW + 400 uM indole	0.285877
Tri-003-1-A	SC -LW + 400 uM indole	0.289092
Tri-003-1-A	SC -LW + 400 uM indole	0.294678
Tri-003-1-A	SC -LW + 400 uM indole	0.299599
Tri-003-1-B	SC -L	0.382477
Tri-003-1-B	SC -L	0.382747
Tri-003-1-B	SC -L	0.436158
Tri-003-1-B	SC -L	0.458318
Tri-003-1-B	SC -LW	0.0781711
Tri-003-1-B	SC -LW	0.0878908
Tri-003-1-B	SC -LW	0.0991274
Tri-003-1-B	SC -LW	0.100526
Tri-003-1-B	SC -LW + 400 uM indole	0.34235
Tri-003-1-B	SC -LW + 400 uM indole	0.347431
Tri-003-1-B	SC -LW + 400 uM indole	0.376428
Tri-003-1-B	SC -LW + 400 uM indole	0.416692
Tri-003-2-A	SC -L	0.360093
Tri-003-2-A	SC -L	0.405468
Tri-003-2-A	SC -L	0.412679
Tri-003-2-A	SC -L	0.444982
Tri-003-2-A	SC -LW	0.0565769
Tri-003-2-A	SC -LW	0.0704426
Tri-003-2-A	SC -LW	0.0765742
Tri-003-2-A	SC -LW	0.082123
Tri-003-2-A	SC -LW + 400 uM indole	0.32895
Tri-003-2-A	SC -LW + 400 uM indole	0.353428
Tri-003-2-A	SC -LW + 400 uM indole	0.373601
Tri-003-2-A	SC -LW + 400 uM indole	0.385046
Tri-100-1-A	SC -L	0.363984
Tri-100-1-A	SC -L	0.377943
Tri-100-1-A	SC -L	0.384269
Tri-100-1-A	SC -L	0.395761
Tri-100-1-A	SC -LW	0.0186015
Tri-100-1-A	SC -LW	0.0258621
Tri-100-1-A	SC -LW	0.0322371
Tri-100-1-A	SC -LW	0.0387087
Tri-100-1-A	SC -LW + 400 uM indole	0.311494
Tri-100-1-A	SC -LW + 400 uM indole	0.315154
Tri-100-1-A	SC -LW + 400 uM indole	0.328476
Tri-100-1-A	SC -LW + 400 uM indole	0.352576
Tri-100-2-A	SC -L	0.38399
Tri-100-2-A	SC -L	0.386971
Tri-100-2-A	SC -L	0.407657
Tri-100-2-A	SC -L	0.410261
Tri-100-2-A	SC -LW	0.0450927
Tri-100-2-A	SC -LW	0.0498058
Tri-100-2-A	SC -LW	0.0569381
Tri-100-2-A	SC -LW	0.0644881
Tri-100-2-A	SC -LW + 400 uM indole	0.318896
Tri-100-2-A	SC -LW + 400 uM indole	0.332051
Tri-100-2-A	SC -LW + 400 uM indole	0.347584
Tri-100-2-A	SC -LW + 400 uM indole	0.362836
Tri-100-2-B	SC -L	0.348162
Tri-100-2-B	SC -L	0.380095
Tri-100-2-B	SC -L	0.394701
Tri-100-2-B	SC -L	0.400876
Tri-100-2-B	SC -LW	0.0129619
Tri-100-2-B	SC -LW	0.0228034
Tri-100-2-B	SC -LW	0.0234937
Tri-100-2-B	SC -LW	0.038597
Tri-100-2-B	SC -LW + 400 uM indole	0.198525
Tri-100-2-B	SC -LW + 400 uM indole	0.206148
Tri-100-2-B	SC -LW + 400 uM indole	0.225049
Tri-100-2-B	SC -LW + 400 uM indole	0.2558
Tri-100-3-A	SC -L	0.32308
Tri-100-3-A	SC -L	0.356694
Tri-100-3-A	SC -L	0.395565
Tri-100-3-A	SC -L	0.402413
Tri-100-3-A	SC -LW	0.0277563
Tri-100-3-A	SC -LW	0.0339839
Tri-100-3-A	SC -LW	0.0365764
Tri-100-3-A	SC -LW	0.0421721
Tri-100-3-A	SC -LW + 400 uM indole	0.288806
Tri-100-3-A	SC -LW + 400 uM indole	0.333322
Tri-100-3-A	SC -LW + 400 uM indole	0.334335
Tri-100-3-A	SC -LW + 400 uM indole	0.337976
Tri-100-4-A	SC -L	0.375222
Tri-100-4-A	SC -L	0.386449
Tri-100-4-A	SC -L	0.401817
Tri-100-4-A	SC -L	0.409152
Tri-100-4-A	SC -LW	0.0913198
Tri-100-4-A	SC -LW	0.0952595
Tri-100-4-A	SC -LW	0.0959117
Tri-100-4-A	SC -LW	0.0991969
Tri-100-4-A	SC -LW + 400 uM indole	0.324271
Tri-100-4-A	SC -LW + 400 uM indole	0.347743
Tri-100-4-A	SC -LW + 400 uM indole	0.349578
Tri-100-4-A	SC -LW + 400 uM indole	0.360954
Tri-100-4-B	SC -L	0.41252
Tri-100-4-B	SC -L	0.415671
Tri-100-4-B	SC -L	0.422328
Tri-100-4-B	SC -L	0.429966
Tri-100-4-B	SC -LW	0.0175548
Tri-100-4-B	SC -LW	0.0348502
Tri-100-4-B	SC -LW	0.0502741
Tri-100-4-B	SC -LW	0.0748909
Tri-100-4-B	SC -LW + 400 uM indole	0.310461
Tri-100-4-B	SC -LW + 400 uM indole	0.329747
Tri-100-4-B	SC -LW + 400 uM indole	0.349007
Tri-100-4-B	SC -LW + 400 uM indole	0.358429

## Sheet: SupplementaryFigure3
temperature (˚C)	variant	TTN
30	Tri-100-4-B lysate	1058.14
30	Tri-100-4-B lysate	1002.26
30	WT-100-1-A lysate	883.752
30	WT-100-1-A lysate	800.218
30	Tri-100-1-A lysate	601.871
30	Tri-100-1-A lysate	543.269
30	Tri-100-3-A lysate	253.633
30	Tri-100-3-A lysate	209.146
30	Q90*-003-1-A lysate	2436.85
30	Q90*-003-1-A lysate	2610.04
30	WT-003-1-A lysate	2716.63
30	WT-003-1-A lysate	2737.77
30	Tri-100-2-A lysate	1883.73
30	Tri-100-2-A lysate	2105.97
30	Tri-003-1-A lysate	0
30	Tri-003-1-A lysate	12.0524
30	Tri-003-2-A lysate	1105.84
30	Tri-003-2-A lysate	1265.24
30	TmTriple purified	1740.12
30	TmTriple lysate	1509.13
30	TmTriple lysate	1750.92

## Sheet: SupplementaryFigure4_panelA
Variant	Temperature	TTN	% yield
WT-003-1-A	30	24625.3	61.5633
WT-003-1-A	30	25742	64.3551
Q90*-003-1-A	30	21157.8	52.8945
Q90*-003-1-A	30	21058.8	52.6471
Tri-100-2-A	30	21339.5	53.3487
Tri-100-2-A	30	21318.2	53.2955
PfTrpB 2B9	30	1013.63	2.53408
PfTrpB 7E6	30	1591.05	3.97763
TmTriple	30	4300.24	10.7506
TmTriple	30	4333.27	10.8332
WT-003-1-A	75	16032	40.08
WT-003-1-A	75	17519	43.7975
Q90*-003-1-A	75	6576.63	16.4416
Q90*-003-1-A	75	6885.27	17.2132
Tri-100-2-A	75	3901.29	9.75322
Tri-100-2-A	75	3706.31	9.26577
PfTrpB 2B9	75	18097.5	45.2437
PfTrpB 7E6	75	17682.1	44.2052
TmTriple	75	8356.88	20.8922
TmTriple	75	8180.96	20.4524

## Sheet: SupplementaryFigure4_panelB
Enzyme	Indole analog	Product	% yield	TTN	Temperature
TmTriple	5-propargyloxyindole	5-PropargylTrp	13.266	1326.6	30 C
Q90*-003-1-A	5-propargyloxyindole	5-PropargylTrp	59.4303	5943.03	30 C
WT-003-1-A	5-propargyloxyindole	5-PropargylTrp	66.4194	6641.94	30 C
Tri-100-2-A	5-propargyloxyindole	5-PropargylTrp	46.7871	4678.71	30 C
TmTriple	5-azidoindole	5-AzidoTrp	26.7096	2670.96	30 C
Q90*-003-1-A	5-azidoindole	5-AzidoTrp	56.5831	5658.31	30 C
WT-003-1-A	5-azidoindole	5-AzidoTrp	64.0064	6400.64	30 C
Tri-100-2-A	5-azidoindole	5-AzidoTrp	68.3235	6832.35	30 C
TmTriple	5-methoxyindole	5-MethoxyTrp	26.9601	2696.01	30 C
Q90*-003-1-A	5-methoxyindole	5-MethoxyTrp	82.4119	8241.19	30 C
WT-003-1-A	5-methoxyindole	5-MethoxyTrp	67.154	6715.4	30 C
Tri-100-2-A	5-methoxyindole	5-MethoxyTrp	92.2523	9225.23	30 C
TmTriple	5-chloro-7-iodoindole	5-Chloro-5-IodoTrp	0	0	30 C
Q90*-003-1-A	5-chloro-7-iodoindole	5-Chloro-5-IodoTrp	1.28954	128.954	30 C
WT-003-1-A	5-chloro-7-iodoindole	5-Chloro-5-IodoTrp	0.758504	75.8504	30 C
Tri-100-2-A	5-chloro-7-iodoindole	5-Chloro-5-IodoTrp	1.40183	140.183	30 C

## Sheet: SupplementaryFigure10
Enzyme	Nucleophile	Rxn Temp (C)	% Yield	TTN
Tri-100-3-F	4-Br	30	3.21959	321
Tri-100-3-F	5-Br	30	6.44547	644
Tri-100-3-F	6-Br	30	0.981372	98
Tri-100-3-F	7-Br	30	82.07	8206
Tri-100-3-F	4-CN	30	0	0
Tri-100-3-F	5-CN	30	5.49826	549
Tri-100-3-F	6-CN	30	0.977484	97
Tri-100-3-F	7-CN	30	56.5496	5654
Tri-100-3-F	5-CF3	30	0	0
Tri-100-3-F	5-MeO	30	25.0842	2508
Tri-100-3-F	Azulene	30	0	0
Tri-100-3-F	4-Br	30	4.01012	401
Tri-100-3-F	5-Br	30	7.0118	701
Tri-100-3-F	6-Br	30	0.654799	65
Tri-100-3-F	7-Br	30	87.0055	8700
Tri-100-3-F	4-CN	30	0	0
Tri-100-3-F	5-CN	30	5.57082	557
Tri-100-3-F	6-CN	30	1.04311	104
Tri-100-3-F	7-CN	30	58.4186	5841
Tri-100-3-F	5-CF3	30	0	0
Tri-100-3-F	5-MeO	30	24.6524	2465
Tri-100-3-F	Azulene	30	1.07914	107
Tri-100-1-G	4-Br	30	11.8523	1185
Tri-100-1-G	5-Br	30	2.20887	220
Tri-100-1-G	6-Br	30	4.68127	468
Tri-100-1-G	7-Br	30	46.3055	4630
Tri-100-1-G	4-CN	30	1.96881	196
Tri-100-1-G	5-CN	30	0.452111	45
Tri-100-1-G	5-CN	30	0.689894	68
Tri-100-1-G	6-CN	30	4.23429	423
Tri-100-1-G	7-CN	30	29.6907	2969
Tri-100-1-G	5-CF3	30	0.540344	54
Tri-100-1-G	5-MeO	30	43.8971	4389
Tri-100-1-G	Azulene	30	5.07934	507
Tri-100-1-G	4-Br	30	11.7605	1176
Tri-100-1-G	5-Br	30	2.46172	246
Tri-100-1-G	6-Br	30	4.3874	438
Tri-100-1-G	7-Br	30	46.4697	4646
Tri-100-1-G	4-CN	30	2.03805	203
Tri-100-1-G	5-CN	30	0.768303	76
Tri-100-1-G	6-CN	30	4.11886	411
Tri-100-1-G	7-CN	30	29.7203	2972
Tri-100-1-G	5-CF3	30	0.538261	53
Tri-100-1-G	5-MeO	30	43.4074	4340
Tri-100-1-G	Azulene	30	4.41603	441
