# Supplementary material for: Scalable continuous evolution for the generation of diverse enzyme variants encompassing promiscuous activities
Source: Nat Commun. 2020 Nov 6;11:5644. doi: 10.1038/s41467-020-19539-6 (PMC7648111; doi:10.1038/s41467-020-19539-6)
Supplement: Supplementary file 8 — Source Data [file 41467_2020_19539_MOESM8_ESM.zip › Source Data/SupplementaryFig14b_alignment.fasta]

>A/1-398
------------------------------------------------------------------------
------------------------------------------------------------------------
------------------------------------------------------------------------
------------------------------------------------------------------------
-----------------------MKDYFGPYGGQY-------VPEIL----MPAL-EELEAAHGEI------
------------MKGESFWKEFNDLLRDYAGRPTTLYFARRLSEKY-----GARVYLKREDLLHTGAHKINN
AIGQVLLA-KLMGKTRIIAETGAGQHGVATATVAALSGMECVIYMGEEDTIRQKPNVERMKLLGAKVVPVKS
GSRT---------------LKDAINEALRDWITNLQTTYYVIGSVVGPHPYPIIVRNFQKVIGEETKKQILE
-KEGRLPDYIVACVGGGSNAAGIFYPFIDSG---------AKLIGVEAGGEGLETGKHAASLLKGKV----G
YLHGSKTFV----LQ-DDWGQ-VQVSHSVSAGLDYSGVGPEHAYWRETGKVLYDAVTDEEALDAFIELSRLE
GIIPALESSHALVYLKKINI------KGKVVVVNLSGRGDKDLESVLNHPYVRERIRLEHHHHHH-------
----
>B/1-398
------------------------------------------------------------------------
------------------------------------------------------------------------
------------------------------------------------------------------------
------------------------------------------------------------------------
-----------------------MKDYFGPYGGQY-------VPEIL----MPAL-KELEAAYEEI------
------------MKDESLRKEFNDLLRDYAGRPTPLYFARRLSEKY-----GARIYLKREDLLHTGAHKINN
AIGQVPLA-KKMGKTRIIVETGAGQHGVATATAAALFGMECVIYMGEEDTIRQKPNVERMKLLGAKVVPVKS
GSRT---------------LKDAINEALRDWITNLQTTYYVIGSVVGPHPYPIIVRNFQKVIGEETKKQVLE
-KEGRLPDYTVACVGGGSNAAGIFYPFIDSG---------VKLIGVEAGGEGLETGKHAASLLKGKI----G
YLHGSKTFV----LQ-DDWGQ-VQVTHSVSAGLDYPGVGPEHAYWRETGKVLYDAVTDEEALDAFIELSRLE
GIIPALESSHALAYLKKINI------KGKVVVVNLSGRGDKDLESVLNHPYVRERIRLEHHHHHH-------
----
>C/1-398
------------------------------------------------------------------------
------------------------------------------------------------------------
------------------------------------------------------------------------
------------------------------------------------------------------------
-----------------------MKGYFGPYGGQY-------VPEIL----MPVL-EELEAAYEEI------
------------MKDESFWKEFNDLLRDYAGRPTPLYFARRLSEKY-----GARIYLKREDLLHTGAHKINN
AIGQVLLA-KKMGKTRIIAETGAGQHGVATATVAALSGMECVIYMGEEDTIRQKPNVERMKLLGAKVVPVKS
GSRT---------------LKDAINEALRDWITNLQTTYYVIGSVVGPHPYPIIVRNFQKVIGEETKKQILE
-KEGRLPDYIVACVGGGSNAAGIFYPFIDSG---------AKLIGVEAGGEGLETGKHAASLLKGKV----G
YLHGSKTFV----LQ-DDWGQ-VQVSHSVSAGLDYSGVGPEHAYWRETGKVLYDAVTDEEALDAFIELSRLE
GIIPALESSHALVYLKKINI------KGKVVVVNLSGRGDKDLESVLNHPYVRERIRLEHHHHHH-------
----
>D/1-398
------------------------------------------------------------------------
------------------------------------------------------------------------
------------------------------------------------------------------------
------------------------------------------------------------------------
-----------------------MKGYFGPHGGQY-------VPEIL----MGAL-EELEAAYEEI------
------------MKDESFWKEFNDLLRDYAGRPTPLYFARRLSEKY-----GARVYLKREDLLHTGAHKINN
AIGQVLLA-KKTGKTRIIAETGAGQHGVATATAAALFGMECVIYMGEEDTIRQKPNVERMKLLGAKVVPVKS
GSRT---------------LKDAIDEALRDWITNLQTTYYVIGSVVGPHPYPIIVRNFQKVIGEETKKQILE
-KEGRLPDYIVACVGGGSNAAGIFYPFIDPG---------VKLIGVEAGGEGLETGKHAASLLKGKI----G
YLHGSKTFV----LQ-DDWGQ-VQVSHSVSAGLDYPGVGPEHAYWRETGKVLYDAVTDEEALDAFIELPRLE
GIIPALESSHALAYLKKINI------KGKVVVVNLSGRGDKDLESVLNHPYVRERIRLEHHHHHH-------
----
>E/1-398
------------------------------------------------------------------------
------------------------------------------------------------------------
------------------------------------------------------------------------
------------------------------------------------------------------------
-----------------------MKGYFGPHGGQY-------VPEIL----VGPL-EELEAAYEEI------
------------MKDESFWKEFNDLLRDYAGRPTPLYLARRLSEKY-----GARVYLKREDLLHTGAHKINN
AIGQVLLA-KKTGKTRIIAETGAGQHGVATATAAALFGMECVIYMGEEDTIRQKPNVERMKLLGAKVVPVKS
GSRT---------------LKDAIDEALRDWITNLQTTYYVIGSVVGPHPYPIIVRNFQKVIGEETKKQILE
-KEGRLPDYIVACVGGGSNAAGIFYPFIDPG---------VKLIGVEAGGEGLETGKHAASLLKGKI----G
YLHGSKTFV----LQ-DDWGQ-VQVSHSVSAGLDYPGVGPEHAYWRETGKVLYDAVTDEEALDAFIELPRLE
GIIPALESSHALVYLKKINI------KGKVVVVNLSGRGDKDLESVLNHPCVRERIRLEHHHHHH-------
----
>F/1-398
------------------------------------------------------------------------
------------------------------------------------------------------------
------------------------------------------------------------------------
------------------------------------------------------------------------
-----------------------MKGYFGPYGGQY-------VPKIL----MGAL-EELEAAYEEI------
------------MRDESFWKEFNDLLRDYAGRPTPLYFTRRLSEKY-----GARVYLKREDLLHTGAHKINN
AIGQVLLA-KKMGKTRIIAETGAGQHGVATATAAALFGMECVIYMGEEDTIRQKPNVERMKLLGAKVVPVKS
GSRT---------------LKDAIDEALRDWITNLQTTYYVIGSVVGPHPYPIIVRNFQKVIGEETKKQILE
-KEGRLPDYIVACVGGGSNAAGIFYPFIDSG---------AKLIGVEADGEGLETGKHAASLLKGKV----G
YLHGSKTFV----LQ-DDWGQ-VQVSHSVSAGLDYSGVGPEHAYWRETGKVLYDAVTDEEALDAFIELSRLE
GIIPALESSHALVYLKKINI------KGKVVVVNLSGRGDKDLESVLNHPYVHERIRLEHHHHHH-------
----
>G/1-398
------------------------------------------------------------------------
------------------------------------------------------------------------
------------------------------------------------------------------------
------------------------------------------------------------------------
-----------------------MKGYFGPYGGQY-------VPKIL----MGAL-EELEAAYEET------
------------MKDESFWKEFNDLLRDYAGRPTPLYFTRRLSEKY-----GARVYLKREDLLHTGAHKINN
AIGQVLLA-KKMGKTRIIAETGAGQHGVATATVAALFGMECVIYMGEEDTIRQKPNVQRMKLLGAKVVPVKS
GSRT---------------LKDAINEALRDWITNLQTTYYVIGSVVGPHPYPIIVRNFQKVIGEETKKQILE
-KESRLPDYIVACVGGGSNAAGIFYPFIDSG---------AKLIGVEAGGEGLETGKHAASLLKGKI----G
YLHGSKTFV----LQ-DDWGQ-VQVTHSVSAGLDYSGVGPEHAYWRETGKVLYDAVTDEEALDAFIELSRLE
DIIPALESSHALAYLKKINI------KGKVVVVNLSGRGDKDLESVLNHPYVRERIRLEHHHHHH-------
----
>H/1-398
------------------------------------------------------------------------
------------------------------------------------------------------------
------------------------------------------------------------------------
------------------------------------------------------------------------
-----------------------MKGYFGPYGGQY-------VPKIL----MGAL-EELEAAYEEI------
------------MKDESFWKEFNDLLRDYAGRPTPLYFTRRLSGKY-----GARVYLKREDLLHTGAHKINN
AIGQVLLA-KKMGKTRIIAETGAGQHGVATATVTALFGMECVIYMGEEDTIRQKPNVERMKLLGAKVVPVKS
GSRT---------------LKDAINEALRDWITNLQTTYYVVGSVVGPHPYPIIVRNFQKVIGEETKKQILE
-KEGRLPDYIVACVGGGSNAAGIFYPFIDSG---------VKLIGVEAGGEGLETGKHAASLLKGKV----G
CLHGSKTFV----LQ-DDWGQ-VQVSHSVSAGLDYSGVGPEHAYWRETGKVLYDAVTDEEALDAFVELPRLE
GIIPALESSHALVYLKKINI------KGKVVVVNLSGRGDKDLESVLNHPYVRERIRLEHHHHHH-------
----
>R/1-398
------------------------------------------------------------------------
------------------------------------------------------------------------
------------------------------------------------------------------------
------------------------------------------------------------------------
-----------------------MKGYFGPYGGQY-------VPKIL----MGAL-EELEAAYEEI------
------------MKDESFWKEFNDLLRDYAGRPTPLYFTRRLSEKY-----GARVYLKREDLLHTGAHKINN
AIGQVLLA-KKMGKTRIIAETGAGQHGVATATVAALFGMECVIYMGEEDTIRQKPNVQRMKLLGAKVVPVKS
GSRT---------------LKDAINEALRDWITNLQATYYVIGSVVGPHPYPIIVRNFQKVIGEETKKQILE
-KEGRLPDYIVACVGGGSNAAGIFYPFIDSG---------VKLIGIEAGGEGLEAGKHAASLLKGKV----G
YLHGSKTFV----LQ-DDWGQ-VQVSHSVSAGLDYSGVGPEHAYWRETGKVLYDAVTDEEALDAFIELSRLE
GIIPALESSHALVYLKKINI------KGKVVVVNLSGRGDKDLESVLNHPYVRERIRLEHHHHHH-------
----
>J/1-398
------------------------------------------------------------------------
------------------------------------------------------------------------
------------------------------------------------------------------------
------------------------------------------------------------------------
-----------------------MKGYFGPYGGQY-------VPEIL----MGAL-KELEAAYEEI------
------------MKDESFWKEFNDLLRDYAGRPTPLYFARRLSEKY-----GARVYLKREDLLHTGAHKINN
ATGQVLLA-RKMGKTRIIAETGAGQHGVATAAATALFGMECVIYMGEEDTIRQKPNVERMKLLGAKVVPVKS
GSRT---------------LKDAINEALRDWITNLQTTYYVIGSVVGPHPHPIIVRNFQKVIGEETKKQILE
-KEGRLPDYIVACVGGGSNAVGIFYPFIDSG---------VKLVGVEAGGEGLETGKHAASLLKGKV----G
YLHGSKTFV----LQ-DDWGQ-VQVSHSVSAGLDYSGVGPEHAYWRETGKVLYDAVTDEEALDAFIELSRLE
GIIPALESSHALAYLKKINI------KGRVVVVNLSGRGDKDLESVLNHPYVRERIRLEHHHHHH-------
----
>K/1-398
------------------------------------------------------------------------
------------------------------------------------------------------------
------------------------------------------------------------------------
------------------------------------------------------------------------
-----------------------MKGYFGPHGGQY-------VPEIL----MGAL-EELEAAYEEI------
------------MKDESFWKEFNDLLRDYAGRPTPLYFARRLSEKY-----GARVYLKREDLLHTGAHKINN
AIGQVLLA-KKMGKTRIIAETGAGQHGVATATATALSGMECVIYMGEEDTIRQKPNVERMKLLGAKVVPVKS
GSRT---------------LKDAIDEALRDWFTNLQTTYYVIGSVVGPHPYPTIVRNFQKVIGGETKKQILE
-KEGRLPDYIVACVGGGSNAAGIFYPFIDSG---------VKLIGVEAGGEGLETGKHAASLLKGKI----G
YLHGSKTFV----LQ-DDWGQ-VQVSHSVSAGLDYSGVGPEHAYWRETGKVLYDAVTDEEALDAFIELSRLE
GIIPALESSHALACLKKINI------KGKVVVVNLSGRGDKDLESVLNHPYVRERTRLEHHHHHH-------
----
>L/1-398
------------------------------------------------------------------------
------------------------------------------------------------------------
------------------------------------------------------------------------
------------------------------------------------------------------------
-----------------------MKGYFGPYGGQY-------VPEIL----MGAL-EELEAAYEGI------
------------MKDESFWKEFNDLLRDYAGRPTPLYFARRLSEKY-----GARVYLKREDLLHTGAHKINN
AIGQVLLA-KLMGKTRIIAETGAGQHGVATATAAALFGMECVIYMGEEDTIRQKLNVERMKLLGAKVVPVKS
GSRT---------------LKDAIDEALRDWITNLQTTYYVFGSVVGPHPYPIIVRNFQKVIGEETKKQIPE
-KEGRLPDYIVACVSGGSNAAGIFYPFIDSG---------VKLIGVEAGGEGLETGKHAASLLKGKI----G
YLHGSKTFV----LQ-DDWGQ-VQVSHSVSAGLDYSGVGPEHAYWRETGKVLYDAVTDEEALDAFIELSRLE
GIIPALESSHALAYLKKINI------KGKVVVVNLSGRGDKDLESVLNHPYVRERTRLEHHHHHH-------
----
>M/1-399
------------------------------------------------------------------------
------------------------------------------------------------------------
------------------------------------------------------------------------
------------------------------------------------------------------------
-----------------------MKGYFGPYGGQY-------VPEIL----MGAL-EELEAAYEEI------
------------MKDESFWEEFNDLLRDYAGRPTPLYFARRLSEKY-----GARVYLKREDLLHTGAHKINN
AIGQVLLAKKKMGKTRIIAETGAGQHGVATAAAAALFGMECVIYMGEEDTIRQKPNVERMKLLGAKVVPVKS
GSRT---------------LKDAINEALRDWITNLQTTYYVIGSVVGPHPYPIIVRNFQKVIGEETKKQILE
-KEGRLPDYIVACVGGGSNAAGIFYPFIDSG---------VKLIGVEAGGEGLETGKHAASLLKGEN----G
YLHGSKTFV----LQ-DDWGQ-VQVSHSVSAGLDYSGVGPEHAYWRETGKVLYDAVTDEEALDAFIELSRLE
GIIPALESSHALAYLKKINI------KGKVVVVNLSGRGDKDLESVLNHPYVRERIRLEHHHHHH-------
----
>N/1-398
------------------------------------------------------------------------
------------------------------------------------------------------------
------------------------------------------------------------------------
------------------------------------------------------------------------
-----------------------MKDYFGPYGGQY-------VPEIL----MGAL-EELEAAYEEI------
------------MKDESFWKEFNGLLRDYAGRPTPLYFARCLSEKY-----GARVYLKREDLLHTGAHKINN
AIGQVLLA-KKMGKTRTIAETGAGQHGVATATAAALFGMECVIYMGEEDTIRQKPNVERMKLLGAKVVPVKS
GSRT---------------LKDAIDEALRDWITNLQTTYYVIGSVVGPHPYPIIVRNFQKVIGEETKKQILE
-KEGRLPDYIVACVGGGSNAAGIFYPFIDSG---------VKLIGVEAGGEGLETGKHAASLLKGKI----G
YSHGSKTFV----LQ-DDWGQ-VQVSHSVSAGLDYSGVGPEHAYWRETGKVLYDAVTDEEALDAFIELSRLE
GIIPALESSHALAYLKKINI------KGKVVVVNLSGRGDKDVESVLNHPYVRERIRLEHHHHHH-------
----
>O/1-398
------------------------------------------------------------------------
------------------------------------------------------------------------
------------------------------------------------------------------------
------------------------------------------------------------------------
-----------------------MKGYFGPYGGQY-------VPEIL----MGAL-EELEAAYEEI------
------------MKDESFWKEFNDLLHDYAGRPTPLYYARRLSEKY-----GARVYLKREDLLHTGAHKINN
AIGQVLLA-KKMGKTRIIAETGAGQHGVATATTAALFAMECVIYMGEEDTIRQKPNVERMKLLGAKVVPVKS
GSRT---------------LKDAIDEALRDWITNLQTTYYVIGSVVGPHPYPIIVRNFQKVIGEETKKQILE
-KEGRLPDYIVACVGGGSNAAGIFYPFVDSG---------VKLIGVEAGGEGLETGKHAASLLKGKI----G
YLHGSKTFV----LQ-DDWGQ-VQVSHSVSAGLDYSGVGPEHAYWRETGKVLYDAVTDEEALDVFIELSRLE
GIIPALESSHTLAYLKKINI------KDKVVVVNLSGRGDKDLESVLNHPHVRERIRLEHHHHHH-------
----
>P/1-398
------------------------------------------------------------------------
------------------------------------------------------------------------
------------------------------------------------------------------------
------------------------------------------------------------------------
-----------------------MKDYFGPYGGQY-------VPEIL----MGAL-EELEAAYEGI------
------------MKDESFWKEFNDLLRDYAGRPTPLYFARRLSEKY-----GARVYLKREDLLHTGAHKINN
AIGQVLLA-KKMGKTRTIAETGAGQHGVATATAAALFGMECVIYMGEEDTIRQKLNVERMKLLGAKVVPVKS
GSRT---------------LKDAIDEALRDWITNLQTTYYVIGSVVGPHPYPIIVRNFQKVIGEETKKQIPE
-KEGRLPDYIVACVGGGSNAAGIFYPFIDSG---------VKLIGVEAGGEGLETGKHAASLLKGKI----G
YLHGSKTFV----LQ-DDWGQ-VQVSHSVSAGLDYSGVGPEHAYWRETGKVLYDAVTDEEALDAFIELSRLE
GIIPALESSHALAYLKKINI------KGKVVVVNLSGRGDKDLESVLNHPYVRERIRLEHHHHHH-------
----
>B1/1-398
------------------------------------------------------------------------
------------------------------------------------------------------------
------------------------------------------------------------------------
------------------------------------------------------------------------
-----------------------MKDYFGPYGGQY-------VPEIL----MPTL-EELEAAYEEI------
------------MKDESFWKEFNDLLRNYAGRPTPLYFARHLSEKY-----GAHIYLKREDMLHTGAHKINN
AIGQVLLA-KKMGKTRIIAETGAGQHGVATATVAALFGMECIIYMGEEDTIRQKLNVERMKLLGAKVVPVKS
GSRT---------------LKDAINEALRDWITSLQTTYYVIGSVVGPHPYPIIVRNFQKVIGEETKKQILE
-KEGRLPDYIVACVGGGSNAAGIFYPFIDSG---------VKLIGIEAGGEGLEAGKHAASLLKGKV----G
YLHGSKTFV----LQ-DDWGQ-VQVTHSVSAGLDYSGVGPEHAYWRVTGKVLYDAVTDEEALDAFIELSRLE
GIIPALESSHALVYLKKINI------KGKVVVVNLSGRGDKDLESVLSHPYVRERIRLEHHHHHH-------
----
>B3/1-398
------------------------------------------------------------------------
------------------------------------------------------------------------
------------------------------------------------------------------------
------------------------------------------------------------------------
-----------------------MKDYFGPYGGQY-------VPEIL----MPTL-EELEAAYEEI------
------------IKDESFWKEFNDLLRNYAGRPTPLYFARHLSEKY-----GARIYLKREDMLHTGAHKINN
AIGQVLLA-KKMGKTRIIAETGAGQHGVATATVAALFGMECIIYMGEEDTIRQKPNVERMKLLGAKVVPVKS
GSRT---------------LKDAINEALRDWITSLQTTYYVIGSVVGPHPYPIIVRNFQKVIGEETKKQILE
-KEGRLPDYIVACVGGGSNAAGIFYPFIDSG---------VKLIGVEAGGEGLETGKHAASLLRGKI----G
YLHGSKTFV----LQ-DDWGQ-VQVTHSVSAGLDYSGVGPEHAYWRVTGKVLYDAVTDEEALDAFIELSRLE
GIIPALESSHALAYLKKINI------KGKVVVVNLSGRGDKDLESVLSHPYVRERIRLEHHHHHH-------
----
>B4/1-398
------------------------------------------------------------------------
------------------------------------------------------------------------
------------------------------------------------------------------------
------------------------------------------------------------------------
-----------------------MKDYFGPYGGQY-------VPEIL----MPTL-EELEAAYEEI------
------------MKDESFWKEFNDLLRNYAGRPTPLYFARHLSEKY-----GARIYLKREDMLHTGAHKINN
AIGQVLLA-KKMGKTRIIAETGAGQHGVATATVAALFGMECIIYMGEEDTIRQKPNVERMKLLGAKVVPVKS
GSRT---------------LKDAINEALRDWITNLQTTYYVIGSVVGPHPYPTVVRNFQKVIGEETKKQILE
-KEGRLPDYIVACVGGGSNAAGIFYPFIDSG---------VKLIGVEAGGEGLETGKHAASLLRGKI----G
YLHGSKTFV----LQ-DDWGQ-VQVTHSVSAGLDYSGVGPEHAYWRVTGRVLYDAVTDEEALDAFIELSRLE
GITPALESSHALAYLKKINI------KGKVVVVNLSGRGDKDLESVLSHPYVRERIRLEHHHHHH-------
----
>B6/1-398
------------------------------------------------------------------------
------------------------------------------------------------------------
------------------------------------------------------------------------
------------------------------------------------------------------------
-----------------------MKGYFGPYGGQY-------VPEIL----MPTL-EELEAAYEEI------
------------MKDESFWKEFNDLLRNYAGRPTPLYFARHLSEKY-----GARIYLKREDMLHTGAHKINN
AIGQVLLA-KKMGKARIIAETGAGQHGVATATVAALFGMECIIYMGEEDTIRQKPNVERMKLLGAKVVPVKS
GSRT---------------LKDAINEALRDWITSLQTTYYVIGSVVGPHPYPIIVRNFQKVIGEETKKQILE
-KEGRLPDYIVACVGGGSNAAGIFYPFIDSG---------VKLIGVEAGGEGLETGKHAASLLRGKT----G
YLHGSKTFV----LQ-DDRGQ-VQVTHSVSAGLDYSGVGPEHAYWRVTGKVLYDAVTDEEALDAFIELSRLE
GIIPALESSHALAYLKKINI------KGKVVVVNLSGRGDKDLESALSHPYVRERIRLEHHHHHH-------
----
>B8/1-398
------------------------------------------------------------------------
------------------------------------------------------------------------
------------------------------------------------------------------------
------------------------------------------------------------------------
-----------------------MKDYFGPYGGQY-------VPEIL----MPTL-EELEAAYEEI------
------------IKDESFWKEFNDLLRDYAGRPTPLYFARHLSEKY-----GARIYLKREDMLHTGAHKINN
AIGQVLLA-KKMGKTRIIAETGAGQHGVATATVAALFGMECIIYMGEEDTIRQKPNVERMKLLGAKVVPVKS
GSRT---------------LEDAINEALRDWITSLQTTYYVIGSVVGPHPYPIIVRNFQKVIGEETKKQILE
-KEGRLPDYIVACVGGGSNAAGIFYPFIDSG---------VKLIGVEAGGEGLETGKHAASLLRGKI----G
YLHGSKTFV----LQ-DDWGQ-VQVTHSVSAGLDYSGVGPEHAYWRVTGKVLYDAVTDEEALDAFIELSRLE
GIIPALESSHALAYLKKINI------KGKVVVVNLSGRGDKDLESVLSHPYVRERIRLEHHHHHH-------
----
>D5/1-398
------------------------------------------------------------------------
------------------------------------------------------------------------
------------------------------------------------------------------------
------------------------------------------------------------------------
-----------------------MKGYFGPYGGQY-------VPEIL----MPAL-KELEAAYEEI------
------------MKDESLRKEFNDLLRDYAGRPTPLYFARRLSEKY-----GARIYLKREDLLHTGAHKINN
AIGQVPLA-KKMGKTRIIAETGAGQHGVATATAAALFGMECVIYMREEDTIRQKPNVERMKLLGAKVVPVKS
GSRT---------------LKDAINEALRDWITNLQTTYYVIGSVVGPHPYPIIVRNFQKVIGEETKKQVLE
-KEGRLPDYTVACVGGGSNAAGIFYPFIDSG---------VKLTGVEAGGEGLETGKHAASLLKGKI----G
YLHGSKTFV----LQ-DDWGQ-VQVTHSVSAGLDYPGVGPEHAYWRETGKVLYDAVTDEEALDAFIELSRLE
GIIPALESSHALAYLKKINI------KGKVVVVNLSGRGDKDLESVLNHPYVRERIRLEHHHHHH-------
----
>D4/1-398
------------------------------------------------------------------------
------------------------------------------------------------------------
------------------------------------------------------------------------
------------------------------------------------------------------------
-----------------------MKDYFGPYGGQY-------VPEIL----MPAL-KELEAAYEEI------
------------MKDESLRKEFNDLLRDYAGRPTPLYFARRLSEKY-----GARIYLKREDLLHTGAHKINN
AIGQVPLA-KKMGKTRIIAETGAGQHGVATATAAALFGMECVIYMGEEDTIRQKPNVERMKLLGAKVVPVKS
GSRT---------------LKDAINEALRDWITNLQTTYYVIGSVVGPHPYPIIVRNFQKVIGEETKKQILE
-KEGRLPDYIVACVGGGSNAAGIFYPFIDSG---------VKLIGVEAGGEGLETGKHAASLLKGKI----G
YLHGSKTFV----LQ-DDWGQ-VQVTHSVSAGLDYSGVGPEHAYWRETGKVLYDAVADEEALDAFIELSRLE
GIIPALESSHALAYLKKINI------KGKVVVVNLSGRGDKDLESVLNHPYARERIRLEHHHHHH-------
----
>D8/1-398
------------------------------------------------------------------------
------------------------------------------------------------------------
------------------------------------------------------------------------
------------------------------------------------------------------------
-----------------------MKDYFGPYGGQY-------VPEIL----MPAL-KELEAAYEEI------
------------MKDESLRKEFNDLLRDYAGRPTPLYFARRLSEKY-----GARIYLKREDLLHTGAHKINN
AIGQVPLA-KKMGKTRIIAETGAGQHGVATATAAALFGMECVIYMGEEDTIRQKPNVERMKLLGAKVVPVKS
GSRT---------------LKDAINEALRDWITNLQTTYYVIGSVVGPHPYPIIVRNFQKVIGEETKKQILE
-KEGRLPDYIVACVGGGSNAAGIFYPFIDSG---------VKLIGAEAGGEGLETGKHAASLLKGKI----G
YLHGSKTFV----LQ-DDWGQ-VQVTHSVSAGLDYSGVGPEHAYWRETGKVLYDAVTDEEALDAFIELSRLE
GIIPALESSHALAYLKKINI------KGKVVVVNLPGRGDKDLESVLNHPYVRERIRLEHHHHHH-------
----
>D7/1-398
------------------------------------------------------------------------
------------------------------------------------------------------------
------------------------------------------------------------------------
------------------------------------------------------------------------
-----------------------MKGYFGPYGGQY-------VPEIL----MPTL-EELEAAYEEI------
------------MKDESLRKEFNDLLRDYAGRPTPLYYARRLSEKY-----GARIYLKREDLLHTGAHKINN
AIGQVPLA-KKMGKTRIIAETGAGQHGVATATAAALFGMECVIYMGEEDTIRQKPNVERMKLLGAKVVPVKS
GSRT---------------LKDAINEALRDWITNLQTTYYVIGSVVGPHPYPIIVRNFQKVIGEETRKQVLE
-KEGRLPDYTVACVGGGSNAAGIFYPFIDSG---------VKLIGVEAGGEGLETGKHAASLLKGKI----G
YLHGSRTFV----LQ-DDWGQ-VQVTHSVSAGLDYSGVGPEHAYWRETGKVLYDAVTDEEALDAFIELSRLE
GIIPALESSHALAYLKKINI------KGKVVVVNLSGRGDKDLESVLNHPYVRERIRLEHHHHHH-------
----
>D6/1-398
------------------------------------------------------------------------
------------------------------------------------------------------------
------------------------------------------------------------------------
------------------------------------------------------------------------
-----------------------MKDYFGPYGGQY-------VPEIL----MPAL-KELEAAYEEI------
------------MKDESLRKEFNDLLRDYAGRPTPLYFARRLSEKY-----GARIYLKREDPLHTGAHKINN
ATGQVPLA-KKMGKTRIIAETGAGQHGVATATAAALFGMECVIYMGEEDTIRQKPNVERMKLLGAKVVPVKS
GSRT---------------LKDAINEALRDWITNLQTTYYVIGSVVGPHPYPIIVRNFQKVIGEETKKQILE
-KEGRLPDYIVACVGGGSNAAGIFYPFIDSG---------VKLIGVEAGGEGLETGKHAASLLKGKI----G
YLHGSKTFV----LQ-DDWGQ-VQVTHSVSAGLDYPGVGPEHAYWRETGKVLYDAVTDEEALDAFIELSRLE
GIIPALESSHALAYLKKINI------KGKVVVVNLSGRGDKDLESVLNQPYARERIRLEHHHHHH-------
----
>D3/1-398
------------------------------------------------------------------------
------------------------------------------------------------------------
------------------------------------------------------------------------
------------------------------------------------------------------------
-----------------------MKDYFGPYGGQY-------VPEIL----MPAL-KELEAAYEEI------
------------MKDESLRKEFNDLLRDYAGRPTPLYFARRLSEKY-----GARIYLKREDLLHTGAHKINN
AIGQVPLA-KKMGKTRIIAETGAGQHGVATATAAALFGMECVIYMGEEDTIRQKPNVERMKLLGAKVVPVKS
GSRT---------------LKDAINEALRDWITNLQTTYYVIGSVVGPHPYPIIVRNFQKVIGEETKKQILE
-KEGRLPDYIVACVGGGSNAAGIFYPFIDSG---------VKLIGVEAGGEGLETGKHAASLLKGKI----G
YLHGSRTFV----LQ-DDWGQ-VQVTHSVSAGLDYPGVGPEHAYWRETGKVLYDAVTDEEALDAFIELSRLE
GIIPALESSHALAYLKKINI------KGKVVVVNLSGRGDKDLESVLNHPYVRERIRLEHHHHHH-------
----
>C2/1-398
------------------------------------------------------------------------
------------------------------------------------------------------------
------------------------------------------------------------------------
------------------------------------------------------------------------
-----------------------MKDYFGPYGGQY-------VPEIL----MPAL-KELEAAYGEI------
------------MKDESLRKEFNDLLRDYAGRPTPLYFARRLSEEY-----GARIYLKREDLLHTGAHKINN
AIGQVPLA-KKMGKTRIIAETGAGQHGVATATAAALFGMECVIYMGEEDTIRQKPNVERMKLLGAKVVPVKS
GSRT---------------LKDAINEALRDWITNLQTTYYVIGSVVGPHPYPIIVRNFQKVIGEETKKQILE
-KEGRLPDYIVACVGGGSNAAGIFYPFIDSG---------VKLIGVEAGGEGLETGKHAASLLKGKI----G
YLHGSKTFV----LQ-DDCGQ-VQVTHSVSAGLDYSGVGPEHAYWRETGKVLYDAVTDEEALDAFIELSRLE
GIIPALESSHALAYLKKINI------KGKVVVVNLSGRGDKDLESVLNHPYARERIRLEHHHHHH-------
----
>D1/1-398
------------------------------------------------------------------------
------------------------------------------------------------------------
------------------------------------------------------------------------
------------------------------------------------------------------------
-----------------------MKDYFGPYGGQY-------VPEIL----MPAL-KELEAAYEEI------
------------MKDESLRKEFNDLLRDYAGRPTPLYFARRLSEKY-----GARIYLKREDLLHTGAHKINN
AIGQVPLA-KKMGKTRIIAETGAGQHGVATATAAALFGMECVIYMGEEDTIRQKPNVERMKLLGAKVVPVKS
GSRT---------------LKDAINEALRDWITNLQTTYCVIGSVVGPHPYPIIVRNFQKVIGEETKKQILE
-KEGRLPDHIVACVGGGSNAAGIFYPLIDSG---------VKLIGVEAGGEGLETGKHAASLLKGKI----G
YLHGSKTFV----LQ-DDWGQ-VQVTHSVSAGLDYSGVGPEHAYWRETGKVLYDAVTDEEALDAFIELSRLE
GIIPALESSHALAYLKKINI------KGKVVVVNLSGRGDKDLESVLNHPYVRERIRLEHHHHHH-------
----
>A1/1-398
------------------------------------------------------------------------
------------------------------------------------------------------------
------------------------------------------------------------------------
------------------------------------------------------------------------
-----------------------MKGYFGPYGGQY-------VPEIL----MPVL-EELEAAYEEI------
------------TKDESFWKEFNDLLRDYAGRPTPLYFARRLSEKY-----GARIYLKREDLLHTGAHKINN
AIGQVLLA-KKMGKTRIIAETGAGQHGVATATTAALFGMECVIYMGEEDTIRQKPNVERMKLLGAKVVPVKS
GSRT---------------LKDAINEALRDWITNLQTTYYVIGSVVGPHPYPIIVRNFQKVIGEETKKQILE
-KEGCLPDYIVACVGGGSNAAGIFYPFNDSG---------VKLIGVEAGGEGLEADKHAASLLKGKI----G
YLHGSKSLV----LQ-DDWGQ-VQVTHSVSAGLDYSGVGPEHAYWRETGKVLYDAVTDEEALDAFIELSRLE
GIIPALESSHALAYLKKINI------KGKVVVVNLSGRGDKDLESVLNHPYVRERIRLEHHHHHH-------
----
>A7/1-398
------------------------------------------------------------------------
------------------------------------------------------------------------
------------------------------------------------------------------------
------------------------------------------------------------------------
-----------------------MKGYFGPYGGQY-------MPEIL----MPVL-EELEAAHEEI------
------------MKDESFWKEFNDLLRGYAGRPTPLYFARRLSEKY-----GARIYLKREDLLHTGAHKINN
AIGQVLLA-KKMGKTRIIAETGAGQHGVASATTAALFGMECVIYMGEEDTIRQKPNVERMKLLGAKVVPVKS
GSRT---------------LKDAINEALRDWITNLQTTYYVIGSVVGPHPYPIIVRNFQKVIGEETKKQILE
-KEGRLPDYIVACVGGGSNAAGIFYPFIDSG---------VKLIDVEAGGEGLETGKHAASLLKGKI----G
YLHGSKSLV----LQ-DDWGQ-VQVTHSVSAGLDYSGVGPEHAYWRETGKVLCDAVTDEEALDAFIELSRLE
GIIPALESSHALAYLKKINI------KGKVVVVNLSGRGDKDLESVLNHPYVRERIRLEHHHHHH-------
----
>A6/1-398
------------------------------------------------------------------------
------------------------------------------------------------------------
------------------------------------------------------------------------
------------------------------------------------------------------------
-----------------------MKGYFGPYGGQY-------VPEIL----MPVL-EELEAAYEEI------
------------MKDESFWKEFNDLLRDYAGRPTPLYFARRLSEKY-----GARIYLKREDLLHTGAHKINN
AIGQVLLA-KKMGKTRIIAETGAGQHGVATATTAALFGMECVIYMGEEDTIRQKPNVERMKLLGAKVVPVKS
GSRT---------------LKDAINEALRDWITNLQTTYYVIGSVVGPHPYPIIVRNFQKVIGEETKKQILE
-KEGRLPDYIVACVGGCSNAAGIFYPFIDSG---------VKLIGVEAGGEGLETGEHAASLLKGKI----G
YLHGSKSLV----LQ-DDWGQ-VQVTHSVSAGLDYSGVGPEHAYWRETGKVLYDAVTDEEALDAFIELSRLE
GIIPALESSHALAYLKKVYI------KGKVVVVNLSGRGDKDLESVLNHPYVRERIRLEHHHHHH-------
----
>A5/1-398
------------------------------------------------------------------------
------------------------------------------------------------------------
------------------------------------------------------------------------
------------------------------------------------------------------------
-----------------------MKGYFGPYGGQY-------VPEIL----MPVL-EELEAAYEEI------
------------MKDESFWKEFNDLLRDYAGRPTPLYFARRLSEKY-----GARIYLKREDLLHTGAHKINN
AIGQVLLA-KKMGKTRIIAEAGAGQHGVATATTAALFGMECVIYMGEEDTIRQKPNVERMKLLGAKVVPVKS
GSRT---------------LKDAINEALRDWITNLQTTYYVIGSVIGPHPYPIIVRNFQKVIGEETKKQILE
-KEGRLPDYIVACVGGGSNAAGIFYPFIDSG---------VKLIGVEAGGEGLETGKHAASLLKGKI----G
YLHGFKSLV----LQ-DDWGQ-VQVTHSVSAGLDYSGVGPEHAYWRETGKVLYDAVTDEEALDAFIELSRLE
GIIPALESSHALAYLKKTNI------KGKVVVVNLSGRGDKDLESVLNHPYVRERIRLEHHHHHH-------
----
>A4/1-398
------------------------------------------------------------------------
------------------------------------------------------------------------
------------------------------------------------------------------------
------------------------------------------------------------------------
-----------------------MKGYFGPYGGQY-------VPEIL----MPVL-EELEAAYEEI------
------------MKDESFWKEFNDLLRDYAGRPTPLYFARRLSEKY-----GARIYLKREDLLHTGAHKINN
AIGQVLLA-KKMGKTRIIAETGAGQHGVATATTAALFGMECVIYMGEEDTIRQKPNVERMKLLGAKVVPVKS
GSRT---------------LKDAINEALRDWITNLQTTYYVIGSVVGPHPYPIIVRNFQKVIGEETKKQILE
-KEGRLPDYIVACVGGGSNAAGIFYPFIDSG---------VKLIGVEAGGEGLETGKHAASLLKGKI----G
YLHGSKSLV----LQ-DDWGQ-VQVTHSVSAGLDYSGVGPEHAYWRETGKVLCDAVTDEEALDAFIELSRLE
GIIPALESSHALAYLKKTNI------KGRVVVVNLSGRGDKDLESVLNHPYVRERIRLEHHHHHH-------
----
>A3/1-398
------------------------------------------------------------------------
------------------------------------------------------------------------
------------------------------------------------------------------------
------------------------------------------------------------------------
-----------------------MKGYFGPYGGQY-------VPEIL----MPVL-EELEAAYEEI------
------------MKDESFWKEFNDLLRDYAGRPTPLYFARRLSEKY-----GARIYLKREDLLHTGAHKINN
AIGQVLLA-KKMGKTRIIAETGAGQHGVASATTAALFGMECVIYMGEEDTVRQKPNVERMKLLGAKVVPVKS
GSRT---------------LKDAINEALRDWITNLQTTYYVIGSVVGPHPYPIIVRNFQKVIGEETKKQILE
-KEGRLPDYIVACVGGGSNAAGIFYPFIDSG---------VKLIGVEAGGEGLETGKHAASLLKGKI----G
YLHGSKSLV----LQ-DDWGQ-VQVTHSVSAGLDYSGVGPEHAYWRETGKVLCDAVTDEEALDAFIELSRLE
GIIPALESSHALAYLKKINI------KGKVVVVNLSGRGDKDLESVLNHPYVRERIRLEHHHHHH-------
----
>A2/1-398
------------------------------------------------------------------------
------------------------------------------------------------------------
------------------------------------------------------------------------
------------------------------------------------------------------------
-----------------------MKGYFGPYGGQY-------VPEIL----MPVL-EELEAAYEEI------
------------MKDESFWKEFNDLLRDYAGRPTPLYFARRLSEKY-----GARIYLKREDLLHTGAHKINN
AIGQALLA-KKMGKTRIIAETGAGQHGVATATTAALFGMECVIYMGEEDTIRQKPNVERMKLLGAKVVPVKS
GSRT---------------LKDAINEALRDWITNLQTTYYVIGSVVGPHPYPIIIRNFQKVIGEETKKQILE
-KEGRLPDYIVACVGGGSNAAGIFYPFIDSG---------VKLIGVEAGGEGLETGKHAASLLRGKI----G
YLHGSKSLV----L*-DDWGQ-VQVTHSVSAGLDYSGVGPEHAYWRETGKVLYDAVTDEEALDAFIELSRLE
GIIPALESSHALAYLKKINI------KGKVVVVNLSGRGDKDLESVLNHPYVRERIRLEHHHHHH-------
----
>A8/1-398
------------------------------------------------------------------------
------------------------------------------------------------------------
------------------------------------------------------------------------
------------------------------------------------------------------------
-----------------------MKGYFGPYGGQY-------VPEIL----MPVL-EELEAAYEEI------
------------MKDESFWEEFNDLLRDYAGRPTPLYFARRLSEKY-----GARIYLKREDLLHTGAHKINN
AIGQVLLA-KKMGKTRIIAETGAGQHGVATATTAALFGMECVIYMGEEDTIRQKPNVERMKLLGAKVVPVKS
GSRT---------------LKDAINEALRDWITNLQTTYYVIGSVVGPHPYPIIIRNFQKVIGEETKKQILE
-KEGRLPDYIVACVGGGSNAAGIFYPFIDSG---------VKLIGVEAGGEGLETGKHAASLLKGKI----G
YLHGSKSLV----LQ-DDWGQ-VQVTHSVSAGLDYSGVGPEHAYWRETGKVLYDAVTDEEALDAFIELSRLE
GIIPALESSHALAYLKKINI------KGKVVVVNLSGRGDKDLESVLNHPYVRERIRLEHHHHHH-------
----
>F3/1-398
------------------------------------------------------------------------
------------------------------------------------------------------------
------------------------------------------------------------------------
------------------------------------------------------------------------
-----------------------MKGYFGPHGGQY-------VPEIL----MGPL-EELEAAYEEI------
------------MKDESFWKEFNDLLRDYAGRPTPLYFARRLSEKY-----GARVYLKREDLLHTGAHKINN
AIGQVLLA-RKTDKTRIIAETGAGQHGVATATAAALFGMECVIYMGEEDTTRQKPNVERMKLLGAKVVPVKS
GSRT---------------LKDAIDKALRDWVTNLQTTYYVIGSVVGPHPYPIIVRNFQKVIGEETKKQILE
-KEGRLPDYIVACVGGGSNAAGIFYPFIDPG---------VKLIGVEAGGEGLETGKHAASLLKGKI----G
YLHGSKTFV----LQ-DDRGQ-VQVSHSVSAGLDYPGVGPEHAYWRETGKVLYDAVTDEEALDAFIELPRLE
GIIPALESSHALAYLKKINI------KGKVVVVNLSGRGDKDLGSVLNHPYVRERIRLEHHHHHH-------
----
>F5/1-398
------------------------------------------------------------------------
------------------------------------------------------------------------
------------------------------------------------------------------------
------------------------------------------------------------------------
-----------------------MKGYFGPHGGQY-------VPEIL----MGPL-EELEAAYEEI------
------------MKDESFWKEFNDLLRDYAGRPTPLYFARRLSEKY-----GARVYLKREDLLHTGAHKINN
AIGQVLLA-RKTGKTRIIAETGAGQHGVATATAAALFGMECVIYMGEEDTTRQKPNVERMKLLGAKVVPVKS
GSRT---------------LKDAIDEALRDWITNLQTTYYVIGSVVGPHPCPIIVRNFQKVIGEETKKQILE
-EEGRLPDYIVACVGGGSNAAGIFYPLIDPG---------VKLIGVEAGGEGLETGKHAASLLKGKI----G
YLHGSKTFV----LQ-DDWGQ-VQVSHSVSAGLDYPGVGPEHAYWRETGKVLYDAVTDEEALDAFIELPRLE
GIIPALESSHALAYLKKINI------KGEVVVVNLSGRGDKDLGSVLNHPYVRERIRLEHHHHHH-------
----
>F6/1-398
------------------------------------------------------------------------
------------------------------------------------------------------------
------------------------------------------------------------------------
------------------------------------------------------------------------
-----------------------MKGYFGPYGGQY-------VPEIL----MGPL-EELEAAYEEI------
------------MKDESFWKEFNDLLRDYAGRPTPLYFARRLSEKY-----GARVYLKREDLLHTDAHKINN
AIGQVLLA-KKTGKTRIIAETGAGQHGVATATAAALFGMECVIYMGEEDTTRQKPNVERMKLLGAKVVPVKS
GSRT---------------LKDAIDEALCDWITNLQTTYYVIGSVVGPHPYPIIVRNFQKVIGEEAKKQILE
-KEGRLPDYIVACVGGGSNAAGIFYPFIDPG---------VKLIGVEAGGEGLETGKHAASLLKGKI----G
YLHGSKTFV----LQ-DDWGQ-VQVSHPVSAGLDYPGVGPEHAYWRETGKVLYDAVTDEEALDAFIELSRLE
GIIPALESSHALAYLKKINI------KGKVVVVNLSGRGDKDLESVLNHPYVHERIRLEHHHHHH-------
----
>F7/1-398
------------------------------------------------------------------------
------------------------------------------------------------------------
------------------------------------------------------------------------
------------------------------------------------------------------------
-----------------------MKGYFGPYGGQY-------VPEIL----MGPL-KELEAAYEEI------
------------MKDESFWKEFNDLLRDYAGRPTPLYFARRLSEKY-----GARVYLKREDLLHTGAHKINN
AIGQVLLA-KKTGKTRIIAETGAGQHGVATATAAALFGMECVIYMGEEDTIRQKPNVERMKLLGAKVVPVKS
GSRT---------------LKDAIDEALRDWITNLQTTYYVIGSVVGPHPYPIIVRNFQKVIGEETKKQILE
-KEGRLPDYIVASVGGGSNAAGIFYPFIDPG---------VKLIGVEAGGEGLETGKHAASLLKGKI----G
YLHGSKTFV----LQ-DDWGQ-VQVSHSVSAGLDYPGVGPEHAYWRETGKVLYDAVTDEEALDAFIELPRLE
GIIPALESSHALAYLKKINI------KGKVVVVNLSGRGDKDLESVLNHPHVRERIRLEHHHHHH-------
----
>F2/1-398
------------------------------------------------------------------------
------------------------------------------------------------------------
------------------------------------------------------------------------
------------------------------------------------------------------------
-----------------------MKGYFGPHGDQY-------VPEIL----VGPL-EELEAAYEEI------
------------MKDESFWKEFNDLLRDYAGRPTPLYLARRLSEKY-----GARVYLKREDLLHTGAHKINN
AIGQVLLA-KKTGKTRIIAETGAGQHGVATATAAALFGMECVIYMGEEDTTRQKPNVERMKLLGAKVVPVKS
GSRT---------------LKDAIDEALRDWVTNLQTTYYVIGSVVGPHPYPIIVRNFQKVIGEETKKQILE
-KEGRLPDYIIACVGGGSNAAGIFYPFIDPG---------VKLIGVEAGGEGLETGKHAASLLKGKI----G
YLHGSRTFV----LQ-DDWGQ-VQVSHSVSAGLDYPGVGPEHAYWRETGKVLYDAVTDEEALDAFIELPRLG
GIIPALESSHALAYLKKINI------KGKVVVVNLSGRGDKDLGSVLNHPYVRERIRLEHHHHHH-------
----
>F1/1-398
------------------------------------------------------------------------
------------------------------------------------------------------------
------------------------------------------------------------------------
------------------------------------------------------------------------
-----------------------MKGYFGPHGGQY-------VPEIL----VGPL-EELEAAYEEI------
------------MKDESFWKEFNDLLRDYAGRPTPLYFASRLSEKY-----GARVYLKREDLLHTGAHKINN
AIGQVLLA-RKTGKTRIIAETGAGQHGVATATAAALFGMECVIYMGEEDTIRQKPNVERMKLLGAKVVPVKS
GSRT---------------LKDAIDEALRDWITNLQTTYYVIGSVVGPHPYPIIVRNFQKVIGEETKKQILE
-KEGRLPDYIVACVGGGSNAAGIFYPFIDPG---------VKLIGVEAGGEGLETGKHAASLLKGKI----G
YLHGSKTFV----LQ-DDWGQ-VQVSHSVSAGLDYPGVGPEHAYWRETGKVLYDAVTDEEALDAFIELPRLE
GIIPALESSHALAYLKKINI------KGKVVVVNLSGRGDKDLGSVLNHPYVRERIRLEHHHHHH-------
----
>C8/1-398
------------------------------------------------------------------------
------------------------------------------------------------------------
------------------------------------------------------------------------
------------------------------------------------------------------------
-----------------------MKGYFGPYGGQY-------VPKIL----MGAL-EELEAVYEEI------
------------MKDESFWKEFNDLLRDYAGRPTPLYFTRRLSEKY-----GARVYLKREDLLHAGAHKINN
AIGQVLLA-KKMGKTRIIAETGAGQHGVATATVAALFGMECVIYMGEEDTIRQKPNVERMKLLGAKVVPVKS
GSRT---------------LKDAINEALRDWITNLQTTYYVIGSVVGPHPYPIIVRNFQKVIGEETKKQILE
-KEGRLPDYIVACVGGGSNAAGIFYPFIDSG---------TKLIGVEAGGEGLETGKHAASLLKGKV----G
YLHGSKTFV----LQ-DDWGQ-VQVSHSVSAGLDYSGVGPEHAYWRETGKVLYDAVTDEEALDAFVELSRLE
GIIPALESSHALVYLKKINI------KGKVVVVNLSGRGDKDLESVLNHPCVRERIRLEHHHHHH-------
----
>C5/1-398
------------------------------------------------------------------------
------------------------------------------------------------------------
------------------------------------------------------------------------
------------------------------------------------------------------------
-----------------------MKGYFGPYGGQY-------VPKIL----MGAL-EELEAAYEEI------
------------MEDESFWKEFNDLLRDYAGRPTPLYFTRRLSEKY-----GARVYLKRKDLLHTGAHKINN
AIGQVLLA-KKMGKTRIIAETGAGQQGVATATVAALSGMECVIYMGEEDTIRQKPNVERMKLLGAKVVPVKS
GSRT---------------LKDAINEALRDWITNLQTTYYVIGSVVGPHPYPIIVRSFQKVIGEETKKQILE
-KEGRLPDYIVACVGGGSNAAGIFYPFIDSG---------VKLIGIEAGGKGLEAGKHAASLLKGKV----G
YLHGSKTFV----LQ-DDWGQ-VQVSHSVSAGLDYSGVGPEHAYWRETGKVLYDAVTDEEALDAFIELSRLE
GIIPALESSHALVYLKKINI------KGKAVMVNLSGRGDKDLESVLNHPYVRERIRLEHHHHHH-------
----
>D2/1-398
------------------------------------------------------------------------
------------------------------------------------------------------------
------------------------------------------------------------------------
------------------------------------------------------------------------
-----------------------MKGYFGPYGGQY-------VPKIL----MGAL-EELEAAYEEI------
------------MKDESFWKEFNDLLRDYAGRPTPLYFTRRLSEKY-----GARVYLKREDLLHTGAHKINN
AIGQVLLA-RKMGKTRIIAETGAGQHGVATATVAALFGMECVIYMGEEDTIRQKPNVERMKLLGAKVVPVKS
GSRT---------------LKDAIDEALRDWITNLQTTYYVIGSVVGPHPYPVIVRNFQKVIGEETKKQILE
-KEGRLPDYIVACVGGGSNAAGIFYPFIDSG---------VKLIGVEAGGEGLETGKHAASLLEGKV----G
YLHGSKTFV----LQ-DDWGQ-VQVSHSVSAGLDYSGVGPEHAYWRETGKVLYDAVTDEEALDAFIELSRLE
GIIPALESSHALVYLKKINI------KGKVVVVNLSGRGDKDLESVLNHPYVRERIRLEHHHHHH-------
----
>C1/1-398
------------------------------------------------------------------------
------------------------------------------------------------------------
------------------------------------------------------------------------
------------------------------------------------------------------------
-----------------------MKGYFGPYGGQY-------VPKIL----MGAL-EELEAAYEEI------
------------MKDESFWKEFNDLLRDYAGRPTPLYFTRRLSEKY-----GARVYLKREDLLHTGAHKVNN
AIGQVLLA-KKMGKTRIIAETGAGRHGVATATVAALFGMECVIYMGEEDTIRQKPNVERMKLLGAKVVPVKS
GSRT---------------LKDAINEALRDWITNLQTTYYVIGSVVGPHPYPIIVRDFQKVIGEETKKQILE
-KEGRLPDYIVACVGGGSNAAGIFYPFIDSG---------VKLIGVEAGGEGLETGKHAASLLKGKI----G
YLHGSKTFV----LQ-DDWGQ-VQVSHSVSAGLDYSGVGPEHAYWRETGKVLYDAVTDEEALDAFIELSRLE
GIIPALESSHALAYLKKINI------KGKVVVVNLSGRGDKDLESVLNHPYVRERIRLEHHHHHH-------
----
>C7/1-398
------------------------------------------------------------------------
------------------------------------------------------------------------
------------------------------------------------------------------------
------------------------------------------------------------------------
-----------------------MKGYFGPYGGQY-------VPKIL----MGAL-EELEAVYEEI------
------------MKDESFWKEFNDLLRDYAGRPTPLYFTRRLSEKY-----GARVYLKREDLLHTGAHKINN
AIGQVLLA-KKMGKTRIIAETGAGQHGVATATVAALFGMECVIYMGEEDTIRQKPNVQRMKLLGAKVVPVKS
GSRT---------------LKDAINEALRDWITNLQTTYYVIGSVVGPHPYPIIVRNFQKVIGEETKKQILG
-KEGRLPDYIVACVGGGSNAAGIFYPFIDSG---------ARLIGVEAGGEGLETGKHAASLLKGKV----G
YLHGSKTFV----LQ-DDWGQ-VQVSHSVSAGLDYSGVGPEHAYWRETGKVLYDAVTDEEALDALIELSRLE
GIIPALESSHALVYLKKINI------KGKVVVVNLSGRGDKDLESVLNQPYVRERIRLEHHHHHH-------
----
>C3/1-398
------------------------------------------------------------------------
------------------------------------------------------------------------
------------------------------------------------------------------------
------------------------------------------------------------------------
-----------------------MKGYFGPYGGQY-------VPKIL----MGAL-EELEAVYEEI------
------------MKDESFWKEFNDLLRDYAGRPTPLYFTRRLSEEY-----GARVYLKREDLLHTGAHKINN
AIGQVLLA-KKMGKTRIIAETGAGQHGVATATAAALFGMECVIYMGEEDTIRQKPNVERMKLLGAKVVPVKS
GSRT---------------LKDAIDEALRDWITNLQTTYYVIGSVVGPHPYPIIVRNFQKVIGEETKKQILE
-KEGRLPDYIVACVGGGSNAAGIFYPFIDSG---------VKLIGVEAGGEGLETGKHAASLLKGKI----G
YLHGSKTFV----LQ-DDWGQ-VQVSHSVSAGLDYSGVGPEHAYWRETGKVLYDAVTDEEALDAFIELSRLE
GIIPALESSHALVYLKKINI------KGKAVVVNLSGRGDKDLESVLNHPYVRERIRLEHHHHHH-------
----
>E8/1-398
------------------------------------------------------------------------
------------------------------------------------------------------------
------------------------------------------------------------------------
------------------------------------------------------------------------
-----------------------MKGYFGPYGGQY-------VPKIL----LGAL-EELEAAYEEI------
------------MKDESFWKEFNDLLRDYAGRPTPLYFTRRLSEKY-----GARVYLKREDLLHTGAHKINN
AIGQVLLA-KKMGKTRIIAETGAGQHGVATATVAALFGMECVIYMGEEDTIRQKPNVERMKLLGAKVVPVKS
GSRT---------------LKDAINEALRDWITNLQTTYYVIGSVVGPHPYPIIVRNFQKVIGEETKKQILE
-KEGRLPDYIVACVGGGSNAAGIFYPFIDSG---------VKLIGIEAGGEGLEAGKHAASLLKGKV----G
YLHGSKTFV----LQ-DDWGQ-VQVSHSVSAGLDYSGVGPEHAYWRETGKVLYDAVTDEEALDAFIELSRLE
GIIPALESSHALVYLKKINI------KGKVVVVNLSGRGDKDLESVLNHPYVRERIRLEHHHHHH-------
----
>E3/1-398
------------------------------------------------------------------------
------------------------------------------------------------------------
------------------------------------------------------------------------
------------------------------------------------------------------------
-----------------------MKGYFGPYGGQY-------VPKIL----MGAL-EELEAVYEEI------
------------MEDESFWKEFNDLLRDYAGRPTPLYFTRRLSEKY-----GARVYLKREDLLHTGAHKINN
AIGQVLLA-KKMGKTRIIAETGAGQHGVATATVAALSGMECVIYMGEEDTIRQKPNVERMKLLGAKVVPVKS
GSRT---------------LKDAINEALRDWITNLQTTYYVIGSVVGPHPYPIIVRNFQKVIGEETEKQILE
-KEGRLPDYIVACVGGGSNAAGIFYPFIDSG---------VKLIGIEAGGEGLEAGKHAASLLKGKV----G
CLHGSKTFV----LQ-DDWGQ-VQVSHSVSAGLDYSGVGPEHAYWRETGKVLYDAVTDEEALDAFVELSRLE
GIIPALESSHALVYLKKINI------KGKVVVVNLSGRGDKDLESVLNHPYVRERIRLEHHHHHH-------
----
>E1/1-398
------------------------------------------------------------------------
------------------------------------------------------------------------
------------------------------------------------------------------------
------------------------------------------------------------------------
-----------------------MKGYFGPYGGQY-------VPKIL----MGAL-EELEAAYEEI------
------------MKDESFWKEFNDLLRNYAGRPTPLYFTRRLSEKY-----GARVYLKREDLLHTGAHKINN
AIGQVLLA-KKMGKTRIIAETGAGQHGVATATVAALFGMECVIYMGEEDTIRQKPNVQRMKLLGAKVVPVKS
GSRT---------------LKDAINEALRDWITNLQTTYYVIGSVVGPHPYPIIVRNFQKVIGEETKKQILE
-KEGRLPDYIVACVGGGSNAAGIFYPFIDSG---------VKLIGVEAGGEGLETGKHAASLLKGKV----G
YLHGSRTLV----LQ-DDWGQ-VQVSHSVSAGLDYSGVGPEHAYWRETGKVLYDAVTDEEALDALIELSRLE
GIIPALESSHALVYLKKINI------KGKVVVVNLSGRGDKDLESVLNHPYVRERIRLEHHHHHH-------
----
>E2/1-398
------------------------------------------------------------------------
------------------------------------------------------------------------
------------------------------------------------------------------------
------------------------------------------------------------------------
-----------------------MKGYFGPYGGQY-------VPKIL----MGAL-EELEAVYEEI------
------------MKDESFWKEFNDLLRDYAGRPTPLYFTRRLSEKY-----GARVYLKREDLLHTGAHKINN
AIGQVLLA-KKMGKTRIIAETGAGQHGVATATVAALSGMECVIYMGEEDTIRQKPNVERMKLLGAKVVPVKS
GSRT---------------LKDAIDEALRDWITNLQTTYYVIGSVVGPHPYPIIVRNFQKVIGEETKKQILE
-KEGRLPDYIVACVGGGSNAAGIFYPFIDSG---------VKLIGIEAGGEGLEAGKHAASLLKGKV----G
YLHGSKTFV----LQ-DDWGQ-VQVSHSVSAGLDYSGVGPEHAYWRETGKVLYDAVTDEEALDAFIELSRLE
GIIPALESSHALVYLKKVNI------KGKVVVVNLSGRGDKDLESVLNHPYVRERNRLEHHHHHH-------
----
>G1/1-398
------------------------------------------------------------------------
------------------------------------------------------------------------
------------------------------------------------------------------------
------------------------------------------------------------------------
-----------------------MKGYFGPYGGQY-------VPEIL----MGAL-KELEAAYEEI------
------------MKDESFWKEFNDLLRDYAGRPTPLYFARRLSEKY-----GARVYLKREDLLHTGAHKINN
AIGQVLLA-KKMGKTRIIAETGAGQHGVATAAAAALFGMECVIYMGEEDTIRQKPNVERMKLLGAKVVPVKS
GSRT---------------LKDAINEALRDWITNLQTTYYVIGSVVGPHPYPIIVRNFQKVIGEETKKQILE
-KEGRLPDYIVACVGGGSNAAGIFYPSIDSG---------VKLIGVEPGGEGLETGKHAASLLKGKI----G
YLHGSKTFV----LQ-DDWGQ-VQVSHSVSAGLDYSGVGPEHAYWRETGKVLYDAVTDEEALDAFIELSRLE
GIIPALESSHALAYLKKINI------KGKVVVVNLSGRGDKDLESVLNHPHVRERIRLEHHHHHH-------
----
>G2/1-398
------------------------------------------------------------------------
------------------------------------------------------------------------
------------------------------------------------------------------------
------------------------------------------------------------------------
-----------------------MKGYFGPYGGQY-------VPEIL----MGAL-KELEAAYEEI------
------------MKDESFWKEFNDLLRDYASRPTPLYFARRLSEKH-----GARVYLKREDLLHTGAHKINN
AIGQVLLA-RKMGKTRIIAETGAGQHGVATAATAALFGMECVIYMGEEDTIRQKPNVERMKLLGAKVVPVKS
GSRT---------------LKDAINEALRDWITNLQTTYYVIGSVVGPHPYPIIVRNFQKIIGEETKKQILE
-KEGRLPDYIVVCVGGGSNAAGIFYPFIDSG---------VKLIGVEAGGEGLETGKHAASLLKGKI----G
YLHGSKTFV----LQ-DDWGQ-VQVSHSVSAGLDYSGVGPEHAYWRETGKVLYDAVTDEEALDAFIELSRLE
GIIPALESSHALAYLKKINI------KGKVVVVNLSGRGDKDLESVLNQPYVRERIRLEHHHHHH-------
----
>G3/1-398
------------------------------------------------------------------------
------------------------------------------------------------------------
------------------------------------------------------------------------
------------------------------------------------------------------------
-----------------------MKGYFGPYGGQY-------VPEIL----MGAL-KELEAAYEEI------
------------MKDESFWGEFNDLLRDYAGRPTPLYFTRRLSEKY-----GARVYLKREDLLHTGAHKINN
AIGQVLLA-KKMGKTRIIAETGAGQHGVATTAAAALFGMECVIYMGEEDTIRQKPNVERMKLLGAKVVPVKS
GSRT---------------LKDAINEALRDWITNLQTTYYVIGSVVGPHPYPIIVRNFQKVIGEETKKQILE
-KEDRLPDYIVACVGGGSNAAGIFYPFIDSG---------VKLIGVEAGGEGLETGKHAASLLKGKI----G
YLHGSKTFV----LQ-DDWGQ-VQVSHSVSAGLDYSGVGPEHAYWRETGKVLYDAVTDEEALDAFIELSRLE
GIIPALESSHALAYLKKINI------KGKVVVVNLSGRGDKDLESVLNHPYVRERIRLEHHHHHH-------
----
>G4/1-398
------------------------------------------------------------------------
------------------------------------------------------------------------
------------------------------------------------------------------------
------------------------------------------------------------------------
-----------------------MKGYFGPYGGQY-------VSEIL----MGAL-KELEAAYEEI------
------------MKDESFWKEFNDLLRDYAGRPTPLYFVRRLSEKY-----GARVYLKREDLLHTGAHKINN
AIGQVLLA-RKMGKTRIIAETGAGQQGVATAAAAALFGMECVIYMGEEDTIRQKPNVERMKLLGAKVVPVKS
GSRT---------------LKDAINEALRDWITNLQTTYYVIGSVVGPHPYPIIVRNFQKIIGEETKKQILE
-EEGRLPDYIVACVGGGSNAAGIFYPFIDSG---------VKLIGVEAGGEGLETGKHAASLLKGKT----G
YLHGSKTFV----LQ-DDWGQ-VQVSHSVSAGLDYSGVGPEHAYWRETGKVLYDTVTDEEALDAFIELSRLE
GIIPALESSHALAYLKKINI------KGKVVVVNLSGRGDKDLESVLNHPYVRERIRLEHHHHHH-------
----
>G7/1-398
------------------------------------------------------------------------
------------------------------------------------------------------------
------------------------------------------------------------------------
------------------------------------------------------------------------
-----------------------MKGYFGPYGGQY-------VPEIL----MGAL-KELEAAYEEI------
------------MKDESFWKELNDLLRDYAGRPTPLYFARRLSEKY-----GARVYLKREDLLHTGAHKINN
AIGQVLLA-RKMGKTRIIAETGAGQHGVATAAAAALFGMECVIYMGEEDTIRQKPNVERMKLLGAKVVPVKS
GSRT---------------LKDAINEALRDWITNLQTTYYVIGSVVGPHPYPIIVRNFQKIIGEETKKQILE
-KEGRLPDYIVACVGGGSNATGIFYPFIDSG---------VKLIGVEAGGEGLETGKHAASLLKGKI----G
YLHDSKTFV----LQ-DDWGQ-VQVSHSVSAGLDYSGVGPEHAYWRETGKVLYDAVTDEEALDAFIELSRLE
GIIPALESSHALAYLKKINI------KGKVVVVNLSGRGDKDLESVLNHPYVRERIRLEHHHHHH-------
----
>G5/1-398
------------------------------------------------------------------------
------------------------------------------------------------------------
------------------------------------------------------------------------
------------------------------------------------------------------------
-----------------------MKGYFGPYGGQY-------VPEIL----MGAL-KELEAAYEEI------
------------MKDESFWKEFNDLLRDYAGRPTPLYFARRLSEKY-----GARVYLKREDLLHTGAHKINN
AIGQVLLA-RKMGKTRIIAETGAGQHGVATAAAAALFGMECVIYMGEEDTIRQKPNVERMKLLGAKVVPVKS
GSRT---------------LKDAINEALRDWITNLQTTYYVIGSVVGPHPYPIIVRNFQKVIGEETKKQILE
-KEDRLPDYIVACVGGGPNAAGIFYPFIDSG---------VKLIGVEAGGEGLETGKHAASLLKGKI----G
YLHGSKTFV----LQ-DDWGQ-VQVSHSVSAGLDYSGVGPEHAYWCETGKVLYDAVTDEEALDAFIGLSRLE
GIIPALESSHAQAYLKKINI------KGKVVVVNLSGRGDKDLESVLNHPYVRERIRLEHHHHHH-------
----
>G6/1-398
------------------------------------------------------------------------
------------------------------------------------------------------------
------------------------------------------------------------------------
------------------------------------------------------------------------
-----------------------MKGYFGPYGGQY-------VPEIL----MGAL-KELEAAYEEI------
------------MKDESFWKEFNDLLRDYAGRPTPLYFARRLSEKY-----GARVYLKREDLLHTGAHKINN
AIGQVLLA-RKMGKTRIIAETGAGQHGVATAAAAALFGMECVIYMGEEDTIRQKPNVERMKLLGAKVVPVKS
GSRT---------------LKDAINEALRDWITNLQTTYHVIGSVVGPHPYPIIVRNFQKVIGEETKKQILE
-KEGRLPDYIVACVGGGSNAAGIFYPFIDSG---------VKLIGVEAGGEGLETGKHAASLLKGKI----G
YLHGSKTFV----LQ-DDWGQ-VQVSHSVSAGLDYSGVGPEHAYWRETGKVLYDAVTDEEALDAFIELSRLE
GIIPALEPSHALAYLKKINI------KGKVVVVNLSGRGDKDLESVLNQPYVRERIRLEHHHHHH-------
----
>H3/1-398
------------------------------------------------------------------------
------------------------------------------------------------------------
------------------------------------------------------------------------
------------------------------------------------------------------------
-----------------------MKGYFGPHGGQY-------VPGIL----MGAL-EELEAAYEEI------
------------MKDESFWKEFNDLLRDYAGRPTPLYFTRRLSEKY-----GARVYLKREDLLHTGAHKINN
AIGQVLLA-KKMGKTRIIAETGAGQHGVATATATALFGMECVIYMGEEDTIRQKPNVERMKLLGAKVVPVKS
GSRT---------------LKDAIDEALRDWITNLQTTYYVIGSVVGPHPYPTIVRNFQKVIGEETKKQILE
-KEGRLPDYIVACVGGGSNAAGIFYPFIDSG---------VKLIGVEAGGEGLETGKHAASLLKGKI----G
YLHGSKTFV----LQ-DDRGQ-VQVSHSVSAGLDYSGVGPEHAYWRETGKVLYDAVTDEEALDAFIELSRLE
GIIPALESSHALAYLKKINI------KGKVVVVNLSGRGDKDLESVLNHPYVRERTRLEHHHHHH-------
----
>H6/1-398
------------------------------------------------------------------------
------------------------------------------------------------------------
------------------------------------------------------------------------
------------------------------------------------------------------------
-----------------------MKGYFGPHGGQY-------VPEIL----MGAL-EELEAAYEEI------
------------MKDESFWKEFNDLLRDYAGRPTPLYLIRRLSEEY-----GARVYLKREDLLHTGAHKINN
AIGQVLLA-KKMGKTRIIAETGAGQHGVATATATALFGMECVIYMGEEDTIRQKPNVERMKLLGAKVVPVKS
GSRT---------------LKDAIDEALRDWITNLQTTYYVIGSVVGPHPYPTIVRNFQKVIGEETKKQILE
-KEGRLPDYIVACVGGGSNAAGIFYPFIDSG---------VKLIGVEAGGEGLETGKHAASLLKGKI----G
YLHGSKTFV----LQ-DDWGQ-VQVSHSVSAGLDYSGVGPEHAHWRETGKVLYDAVTDEEALDAFIGLSRLE
GIIPALESSHALAYLKKINI------KGKVVVVNLSGRGDKDLESVLNHPYVRERTRLEHHHHHH-------
----
>H4/1-398
------------------------------------------------------------------------
------------------------------------------------------------------------
------------------------------------------------------------------------
------------------------------------------------------------------------
-----------------------MKGYFGPYGGQY-------VPEIL----VGAL-EELEAAYEEI------
------------MKDESFWKEFNDLPRDYAGRPTPLYSARRLSEKY-----GARVYLKREDLLHTGAHKINN
AIGQVLLA-RKMGKTRIIAETGAGQHGVATATATALFGMECVIYMGKEDTIRQKPNVERMKLLGAKVVPVKS
GSRT---------------LKDAIDEALRDWITNQQTTYYVIGSVVGPHPYPTIVRNFQKVIGEETKKQILE
-KEGRLPDYIVACVGGGSNAAGIFYPFIDSD---------VKLIGVEAGGEGLETGKHAASLLKGKI----G
YLHGSKTFV----LQ-DDWGQ-VQVSHSVSAGLDYSGVGPEHAHWRETGKVLYDAVTDEEALDAFIGLSRLE
GIIPALESSHALAYLKKINI------KGKVVVVNLSGRGDKDLESVLNHPYVRERIRLEHHHHHH-------
----
>H7/1-398
------------------------------------------------------------------------
------------------------------------------------------------------------
------------------------------------------------------------------------
------------------------------------------------------------------------
-----------------------MKGYFGPHGGQY-------VPEIL----MGAL-EELEATYEEI------
------------MKDESFWKEFNDLLRDYAGRPTPLYFTRRLSEKY-----GARVYLKREDLLHTGAHKINN
AIGQVLLA-KKMGKTRIIAETGAGQHGVATATATALFDMECVIYMGEEDTIRQKPNVERMKLLGAKVVPVKS
GSRT---------------LKDAIDEALRDWITNLQTTYYVIGSVVGPHP*PTIVRNFQKVIGEETKKQILE
-KEGRLPDYIVACVGGGSNAAGIFYPFIDSG---------VKLIGVEAGGEGPETGKHAASLLKGKI----G
YLHGSKTFV----LQ-DDWGQ-VQVSHSVSAGLDYSGVGPEHAYWRETGKVLYDAVTDEEALDAFIELSRLE
GIIPALESSHALAYLKKINI------KGKVVVVNLSGRGDKDLESVLNHPYVRERTRLEHHHHHH-------
----
>H2/1-398
------------------------------------------------------------------------
------------------------------------------------------------------------
------------------------------------------------------------------------
------------------------------------------------------------------------
-----------------------MKGYFGPYGGQY-------VPEIL----MGAL-KELEAAYEEI------
------------MKDESFWKEFNDLLRDYAGRPTPLYFARRLSEKY-----GARVYLKREDLLHTGAHKINN
AIGQVLLA-RKMDKTRIIAETGAGQHGVATAAAAALFGMECVIYMGEEDTVRQKPNVERMKLLGAKVVPVKS
GSRT---------------LKDAINEALLDWTTNLQTTYYVIGSVVGPHPYPIIVRNFQKAIGEETKKQILE
-KEGRLPDYIVASVGGGSNAAGIFYPFIDSG---------VKLVGVEAGGEGLETGKHAASLLKGKI----G
YLHGSKTFV----LQ-GDWGQ-VQVSHSVSAGLDYSGVGPEHAYWRETGKVLYDAVTDEEALDAFIELSRLE
GIIPALESSHALAYLKKINI------EGKVVVVNLSGRGDKDLESVLNHPCVRERIRLEHHHHHH-------
----
>H1/1-398
------------------------------------------------------------------------
------------------------------------------------------------------------
------------------------------------------------------------------------
------------------------------------------------------------------------
-----------------------MKGYFGPHGGQY-------VPGIL----MGAL-EELEAAYEEI------
------------MKDESFWKEFNDLLRDYAGRPTPLYFARRLSEKY-----GARVYLKREDLLHTGAHKINN
AIGQVLLA-KKMGKTRIIAETGAGQHGVATATATALFGMECVIYMGEEDTIRQKPNVERMKLLGAKVVPVKS
GSRT---------------LKDAIDEALCDWITNLQTTYYVIGSVVGPHPYPTIVRNFQKVIGEETKKQILE
-KEGRLPDYIVACVGGGSNAAGIFYPFIDSG---------VKLIGVEAGGEGLETGKHAASLLKGKI----G
CLHGSKTFV----LQ-DDWGQ-VQVSHSVSAGLDYSGVGPEHAYWRETGKVLYDAVTDEEALDAFIELSRLE
GIIPALESSHALAYLKKINI------KGEVVVVNLSGRGDKDLESVLNHPYVRERTRLEHHHHHH-------
----
>H5/1-398
------------------------------------------------------------------------
------------------------------------------------------------------------
------------------------------------------------------------------------
------------------------------------------------------------------------
-----------------------MKGYFGPHGGQY-------VPEIL----MGAL-EELEAAYEEI------
------------MKDESFWKEFNDLLRDYAGRPTPLYFTRRLSEKY-----GARVYLKREDLLHTGAHKINN
AIGQVLLA-KKMGKTRIIAETGAGQHGVATATATALFGMECVIYMGEEDTIRQKPNVERMKLLGAKVVPVKS
GSRT---------------LKDAIDEALRDWITNLQTTYYVIGSVVGPHPYPTIVRNFQKVIGEETKKQILE
-KEGRLPDYIVTCVGGGSNAAGIFYPFIDSG---------VKLIGVEAGGEGLETGKHAASLLKGKI----G
YLHGSKTFV----LQ-DDWGQ-VQVSHSVSAGLDYSGVGPEHAHWRETGKVLYDAVTDEEALDAFIGLSRLE
GIIPALESSHALAYLKKINI------KGKVVVVNLSGRGDKDLESVLNHPYVRERTRLEHHHHHH-------
----
>C6/1-398
------------------------------------------------------------------------
------------------------------------------------------------------------
------------------------------------------------------------------------
------------------------------------------------------------------------
-----------------------MKGYFGPYGGQY-------VPEIL----MGAL-EELEAAYEEI------
------------MKDESFWEEFNDLLRDYAGRPTPLYFARRLSEKY-----GARVYLKREDLLHTGAHKINN
AIGQVLLA-KKMGKTRIIAETGAGQHGVATAAAAALFGMECVIYMGEEDTIRQKPNVERMKLLGAKVVPVKS
GSRT---------------LKDAINEALRDWITNLQTTYYVIGSVVGPHPYPIIVRNFQKVIGEETKKQILE
-KEGRLPDYIVACMGGGSNAAGIFYPFIDSG---------VKLIGVEAGGEGLETGKHAASLLKGEI----G
YLHGSKTFV----LQ-DDWGQ-VQVSHSVSAGLDYSGVGPEHAYWRETGKVLYDAVTDEEALDAFIELSRLE
GIIPALESSHSLAYLKKINI------KGKVVVVNLSGRGDKDLESVLDHPYVRERIRLEHHHHHH-------
----
>B2/1-398
------------------------------------------------------------------------
------------------------------------------------------------------------
------------------------------------------------------------------------
------------------------------------------------------------------------
-----------------------MKGYFGPYGGQY-------VPEIL----MGAL-EELEATYEEI------
------------MKDESFWEEFNDLLRDYAGRPTPLYFARRLSEKY-----GARVYLKREDLLHTGAHKINN
ATGQVLLA-KKMGKTRIIAETGAGQHGVATAAAAALFGMECVIYMGEEDTIRQKPNVERMKLLGAKVVPVKS
GSRT---------------LKDAINEALRDWITNLQTTYYVIGSVVGPHPYPIIVRNFQKVIGEETKRQILE
-KEGRLPDYIVACMGGGSNAAGIFYPFIDSG---------VKLIGVEAGGEGLETGKHAASLLKGEI----G
YLHGSKTFV----LQ-DDWGQ-VQVSHSVSAGLDYSGVGPEHAYWRETGKVLYDAVTDEEALDAFIELSRLE
GIIPALESSHALAYLKKINI------KGKVVVVNLSGRGDKDLESVLDHPYVRERIRLEHHHHHH-------
----
>B5/1-398
------------------------------------------------------------------------
------------------------------------------------------------------------
------------------------------------------------------------------------
------------------------------------------------------------------------
-----------------------MKGYFGPYGGQY-------VPEIL----MGAL-EELEAAYEEI------
------------MKDESFWEEFNDLLRDYAGRPTPLYFARRLSEKY-----GARVYLKREDLLHTGAHKINN
AIGQVLLA-KKMGKTRIIAETGAGQHGVATAAAAALFGMECVIYMGEEDTIRQKPNVERMKLLGAKVVPVKS
GSRT---------------LKDAINEALRDWITNLQTTYYVIGSVVGPHPYPIIVRNFQKVIGEETKKQILE
-KEGRLPDYIVVCMGGGSNAAGIFYPFIDSG---------VKLIGVEAGGEGLETGKHAASLLKGEI----G
YLHGSKTFV----LQ-DDWGQ-VQVSHSVSAGLDYSGVGPEHAYWRETGKVLYDAVTDEEALDAFIELSRLE
GIIPALESSHALAYLKKINI------KGKVVVVNLSGRGDKDLESVLNHPYVRERIRLEHHHHHH-------
----
>B7/1-399
------------------------------------------------------------------------
------------------------------------------------------------------------
------------------------------------------------------------------------
------------------------------------------------------------------------
-----------------------MKGYFGPYGGQY-------VPEIL----MGAL-EELEAAYEEI------
------------MKDESFWEEFNDLLRDYAGRPTPLYFARRLSEKY-----GARVYLKREDLLHTGAHKINN
AIGQVLLAKKKMGKTRIIAETGAGQHGVATAAAAALFGMECVIYMGEEDTIRQKPNVERMKLLGAKVVPVKS
GSRT---------------LKDAINEALRDWITNLQTTYYVIGSVVGPHPYPIIVRNFQKVIGEETKRQILE
-KEGRLPDYIVACMGGGSNAAGIFYPFIDSG---------VKLIGVEAGGEGLETGKHAASLLKGEI----G
YLHGSKTFV----LQ-DDWGQ-VQVSHSVSAGLDYSGVGPEHAYWRETGKVLYDAVTDEEALDAFIELSRLE
GIIPALESSHALAYLKKINI------KGKVVVVNLSGRGDKDLESVLNHPYVRERIRLEHHHHHH-------
----
>C4/1-399
------------------------------------------------------------------------
------------------------------------------------------------------------
------------------------------------------------------------------------
------------------------------------------------------------------------
-----------------------MKGYFGPYGGQY-------VPEIL----MGAL-EELEAAYEEI------
------------MKDESFWEEFNDLLRNYAGRPTPLYFARRLSEKY-----GARVYLKREDLLHTGAHKINN
AIGQVLLAKKKMGKTRIIAETGAGQHGVATAAAAALFGMECVIYMGEEDTIRQKPNVERMKLLGAKVVPVKS
GSRT---------------LKDAINEALRDWITNLQTTYYVIGSVVGPHPYPIIVRNFQKVIGEETKRQILE
-KEGRLPDYIVACMGGGSNAAGIFYPFIDSG---------VKLIGVEAGGEGLETGKHAASLLKGEI----G
YLHGSKTFV----LQ-DDWGQ-VQVSHSVSAGLDYSGVGPEHAYWRETGKVLYDAVTDEEALDAFIELSRLE
GIIPALESSHALAYLKKINI------KGKVVVVNLSGRGDKDLESVLNHPYVRERIRLEHHHHHH-------
----
>E5/1-398
------------------------------------------------------------------------
------------------------------------------------------------------------
------------------------------------------------------------------------
------------------------------------------------------------------------
-----------------------MKDYFGPYGGQY-------VPEIL----MGAL-EELEAAYEEI------
------------MKDESFWKEFNDLLRDYAGRPTPLYFTRCLSEKY-----GARVYLKREDLLHTGAHKINN
AIGQVLLA-KKMGKTRIIAETGAGQHGVATATAAALFGMECVIYMGEEDTIRQKPNVERMKLLGAKVVPVKS
GSRI---------------LKDAIDEALRDWITNLQTTYYVIGSVVGPHPYPIIVRNFQKVIGEETKKQILE
-KEGRLPDYIVACVGGGSNAAGIFYPFIDSG---------VKLIGVEAGGEGLETGKHAASLLKGKI----G
YLHGSKTFV----LQ-DDWGQ-VQVSHSVSAGLDYSGVGPEHAYWRETGKVLYNAVTDEEALDAFIELSRLE
GIIPALESSHALAYLKKINI------KGKVVVVNLSGRGDKDLESVLNHPYVRERIRLEHHHHHH-------
----
>E7/1-398
------------------------------------------------------------------------
------------------------------------------------------------------------
------------------------------------------------------------------------
------------------------------------------------------------------------
-----------------------MKDYFGPYGGQY-------VPQIL----MGAL-EELEAAYEEI------
------------MEDESFWKEFNDLLRDYAGRPTPLYFARCLSEKY-----GARVYLKREDLLHTGAHKINN
AIGQVLLA-KKMGKTRTIAETGAGQHGVATATAAALFGMECVIYMGEEDTIRQKPNVERMKLLGAKVVPVKS
GSRT---------------LKDAIDEALRDWITNLQTTYYVIGSVVGPHPYPIIVRNFQKVIGEETKKQILE
-KEGRLPDYIVACVGGGSNAAGIFYPFIDSG---------VKLIGVEAGGEGLETGKHAASLLKGKI----G
YLHGSKTFV----LQ-DDWGQ-VQVSHSVSAGLDYSGVGPEHAYWRETGKVLYDAVTDEEALDAFIGLPRLE
GIIPALESSHALAYLKKINI------KGKVVVVNLSGRGDKDLESVLNHPYVRERIRLEHHHHHH-------
----
>E4/1-398
------------------------------------------------------------------------
------------------------------------------------------------------------
------------------------------------------------------------------------
------------------------------------------------------------------------
-----------------------MKDYFGPYGGQY-------VPEIL----MGAL-EELEAAYEEI------
------------MKDESFWKEFNDLLRDYAGRPTPLYFARCLSEKY-----GARVYLKREDLLHTGAHKINN
AIGQVLLA-KKMGKTRTIAETGAGQHGVATATAAALFGMECVIYMGEEDTIRQKPNVERMKLLGAKVVPVKS
GSRT---------------LKDAIDEALRDWITNLQTTYYVIGSVVGPQPYPIIVRNFQKVIGEETKKQILE
-KEGRLPDYIVACVGGGSNAAGIFYPFIDSG---------VKLIGVEAGGEGLETGKHAASLLKGKI----G
YLHGSKTFV----LQ-GDWGQ-VQVSHSVSAGLDYSGVGPEHAYWRETGKVLYDAVTDEEALDAFIELSRLE
GIIPALESSHALAYLKKINI------KGKVVVVNLSGRGDKDLESVLNHPYVRERIRLEHHHHHH-------
----
>F8/1-398
------------------------------------------------------------------------
------------------------------------------------------------------------
------------------------------------------------------------------------
------------------------------------------------------------------------
-----------------------MKDYFGPYGGQY-------VPEIL----MGAL-EELEAAYEEI------
------------MKDESFWKEFNDLLHDYAGRPTPLYYARRLSEKY-----GARVYLKREDLLHTGAHKINN
AIGQVLLA-KKMGKTRIIAETGAGQHGVATATTAALFGMECVIYMGEEDTIRQKPNVERMKLLGAKVVPAKS
GSRT---------------LKDAIDEALRDWITNLQTTYYVIGSVVGPHPYPIIVRNFQKVIGEETKKQILE
-KEGRLPDYIVACVGGGSNAAGIFYPFIDSG---------VKLIGVEAGGEGLETGKHAASLLKGKI----G
YLHGSKTFV----LQ-DDCGQ-VQVSHSVSAGLDYSGVGPEHAYWRETGKVLYDAVTDEEALDAFIELSRLE
GIIPALESSHALAYLKKINI------KGKVVVVNLSGRGDKDLESVLNHPYVRERIRLEHHHHHH-------
----
